# Supplementary material for: k-nonical space: sketching with reverse complements
Source: Bioinformatics. 2024 Oct 21;40(11):btae629. doi: 10.1093/bioinformatics/btae629 (PMC11549021; doi:10.1093/bioinformatics/btae629)
Supplement: btae629_Supplementary_Data [file btae629_supplementary_data.zip]

Archive with 43 entries (43 files):
- syncmer_7_set_i1.pdf
- frac_set_i2
- syncmer_1_set_i3.pdf
- syncmer_1_set_i1.pdf
- syncmer_31_set_i3
- champarnaud_set
- syncmer_1_set_i1
- syncmer_31_set_i1
- syncmer_0_set_i1
- frac_set_i1.pdf
- syncmer_31_set_i3.pdf
- syncmer_1_set_i2.pdf
- syncmer_31_set_i2
- syncmer_7_set_i2.pdf
- champarnaud_set.pdf
- syncmer_1_set_i3
- syncmer_0_set_i3.pdf
- syncmer_7_set_i3.pdf
- frac_set_i3
- syncmer_15_set_i3
- syncmer_0_set_i2
- syncmer_1_set_i2
- syncmer_0_set_i1.pdf
- syncmer_31_set_i2.pdf
- syncmer_15_set_i1
- syncmer_7_set_i3
- frac_set_i2.pdf
- syncmer_15_set_i3.pdf
- syncmer_15_set_i1.pdf
- Readme.txt
- syncmer_31_set_i1.pdf
- SupplementalMaterial.zip
- mykkeltveit_set.pdf
- frac_set_i1
- appendix.pdf
- syncmer_7_set_i2
- syncmer_7_set_i1
- mykkeltveit_set
- syncmer_15_set_i2.pdf
- frac_set_i3.pdf
- syncmer_0_set_i3
- syncmer_15_set_i2
- syncmer_0_set_i2.pdf
