# Supplementary material for: k-nonical space: sketching with reverse complements
Source: Bioinformatics. 2024 Oct 21;40(11):btae629. doi: 10.1093/bioinformatics/btae629 (PMC11549021; doi:10.1093/bioinformatics/btae629)
Supplement: btae629_Supplementary_Data [file btae629_supplementary_data.zip › frac_set_i2]

gap	c	s	u
0	5	5	5
1	37548387	37520591	79124022
2	31396144	31904451	62816909
3	29781675	28890353	53905470
4	25764644	25792722	45131131
5	22755501	22585880	37211046
6	20270908	19956614	31214596
7	17823061	17966030	26313727
8	16075288	15999666	22141533
9	14195241	14199994	18498466
10	12487315	12441298	15416894
11	11239718	11145119	13039678
12	9746991	9976164	11015527
13	8876300	8796389	9286774
14	7780814	7850490	7865394
15	6972383	6943516	6381387
16	6152456	6125988	5326243
17	5466698	5430755	4468874
18	4854252	4821410	3756309
19	4328667	4356204	3227586
20	3813556	3823201	2670832
21	3456147	3438993	2309448
22	3035570	3019165	1913785
23	2703902	2707170	1607651
24	2405753	2401139	1355458
25	2129847	2129442	1135234
26	1920516	1908070	982781
27	1686454	1691860	832060
28	1485894	1490509	688579
29	1341686	1335364	591081
30	1192792	1178469	488890
31	1051273	1058845	420538
32	933864	948340	352681
33	827415	837948	295051
34	733885	747758	249281
35	649263	655232	216921
36	579733	601673	184657
37	526039	526322	152997
38	462203	458728	127358
39	411874	424880	109527
40	360873	368178	95833
41	317886	325397	76999
42	298048	291466	64682
43	254554	253628	55679
44	232576	235220	47737
45	205551	207442	41714
46	179189	182820	33358
47	158573	163135	28160
48	145743	143055	23428
49	125038	130567	20301
50	116047	114758	17109
51	98594	101706	15303
52	91131	90066	12625
53	77772	80637	10452
54	69497	73332	8987
55	61165	66977	7597
56	54916	55573	6428
57	48559	50951	5679
58	43542	47097	4693
59	39055	39407	4166
60	33993	35241	3449
61	30688	31195	3017
62	27266	28164	2491
63	23872	25084	2093
64	21097	22348	1900
65	19317	19438	1520
66	17122	17128	1328
67	15291	15415	1177
68	13804	13942	1005
69	12568	12924	864
70	10739	11320	747
71	9539	9991	612
72	8572	8840	587
73	7621	7550	445
74	6879	7032	417
75	5925	6029	359
76	5174	5403	284
77	4795	4798	282
78	4295	4218	241
79	3808	3676	200
80	3430	3401	150
81	3033	3060	153
82	2666	2726	150
83	2381	2356	137
84	2134	2218	101
85	1876	1866	87
86	1657	1743	72
87	1509	1516	58
88	1800	1354	56
89	1187	1090	48
90	1064	1006	48
91	920	967	44
92	875	876	45
93	799	780	45
94	670	672	32
95	603	611	27
96	559	541	24
97	460	491	26
98	417	435	22
99	393	397	16
100	347	318	16
101	276	327	18
102	261	278	15
103	247	238	18
104	235	216	10
105	191	194	15
106	193	176	4
107	161	158	8
108	157	142	6
109	128	128	12
110	139	111	7
111	121	84	9
112	95	109	2
113	83	88	6
114	85	70	4
115	75	73	3
116	82	62	10
117	58	56	6
118	44	52	6
119	52	52	4
120	46	48	4
121	33	29	5
122	36	34	3
123	40	27	5
124	31	29	2
125	42	31	3
126	28	27	3
127	25	19	2
128	18	21	2
129	24	15	3
130	13	12	4
131	21	19	1
132	14	17	2
133	14	13	4
134	18	11	4
135	13	9	0
136	16	20	6
137	20	13	1
138	16	12	2
139	8	9	3
140	14	7	4
141	10	5	0
142	10	8	2
143	4	9	0
144	9	10	2
145	9	6	0
146	6	4	2
147	6	8	3
148	12	3	1
149	5	3	1
150	8	5	2
151	5	6	0
152	5	2	0
153	3	1	0
154	4	5	1
155	4	2	0
156	4	1	2
157	1	4	0
158	6	5	1
159	4	4	0
160	1	0	0
161	0	2	0
162	2	4	0
163	1	4	3
164	1	1	0
165	3	2	1
166	6	1	1
167	1	3	1
168	0	2	0
169	0	5	0
170	3	3	1
171	5	3	1
172	5	3	1
173	2	3	1
174	1	2	1
175	2	1	0
176	2	2	2
177	4	0	0
178	2	2	0
179	1	3	1
180	1	6	1
181	0	2	0
182	2	2	0
183	0	2	0
184	2	2	0
185	3	3	0
186	3	2	1
187	0	4	0
188	2	1	0
189	1	0	0
190	1	0	0
191	2	0	1
192	0	1	0
193	0	2	0
194	1	0	0
195	3	2	1
196	2	0	0
197	0	1	0
198	0	1	0
199	2	3	0
200	1	0	0
201	2	4	0
203	2	1	0
204	2	1	0
205	1	0	0
206	1	1	0
208	2	1	0
209	1	1	0
210	2	0	0
213	1	0	0
215	2	2	0
218	0	1	0
219	0	1	0
221	1	1	0
222	0	1	0
223	2	0	0
224	1	0	0
225	1	1	0
226	1	1	0
228	2	1	0
229	2	0	1
230	0	1	0
234	0	2	2
235	1	1	0
236	1	1	0
237	1	0	0
239	1	0	0
240	1	0	0
241	0	2	1
242	0	2	0
246	2	0	1
247	1	0	0
250	1	1	0
255	0	1	0
257	1	0	0
258	1	2	0
260	2	1	0
262	1	0	0
265	0	1	0
266	1	2	0
267	1	0	0
269	1	1	0
276	0	1	0
277	0	1	0
281	1	0	0
284	1	1	0
286	1	0	0
287	1	1	0
291	1	1	0
292	0	1	1
295	1	1	1
296	1	0	0
300	1	0	0
303	0	1	0
307	1	0	0
308	1	0	0
310	1	0	0
311	0	1	0
312	0	1	0
314	2	0	0
319	0	1	0
320	0	1	0
321	1	0	0
322	0	1	0
323	1	0	0
326	1	0	0
328	1	1	1
329	1	0	0
330	0	1	0
334	1	0	0
339	0	1	0
341	1	0	1
345	0	1	0
347	1	0	0
354	0	1	0
368	0	1	0
382	0	1	0
384	1	0	0
385	1	0	0
389	1	0	1
391	1	0	0
392	0	1	0
394	0	1	0
400	0	1	0
410	1	0	1
412	0	1	0
419	0	2	0
421	0	0	1
423	0	1	0
426	0	1	0
427	1	0	0
433	0	1	1
435	1	0	0
437	0	1	0
438	0	0	1
440	0	1	0
444	1	0	0
446	0	1	0
449	0	1	0
456	1	0	0
472	0	1	0
485	2	1	1
505	1	0	0
531	0	1	0
532	1	1	1
535	0	1	0
540	0	1	0
557	1	0	0
591	0	1	0
598	0	0	1
608	1	0	0
620	0	1	1
627	0	1	0
630	1	0	0
634	1	0	0
662	1	0	0
753	1	0	0
914	0	1	0
1177	1	0	0
