# Supplementary material for: k-nonical space: sketching with reverse complements
Source: Bioinformatics. 2024 Oct 21;40(11):btae629. doi: 10.1093/bioinformatics/btae629 (PMC11549021; doi:10.1093/bioinformatics/btae629)
Supplement: btae629_Supplementary_Data [file btae629_supplementary_data.zip › syncmer_31_set_i3]

gap	c	s	u
0	1	1	1
1	1012721	0	2688921
2	2593050	2535061	5756137
3	2518684	2473460	5476075
4	2397257	2312597	5131888
5	2325368	2210366	4876769
6	2214364	2081584	4577200
7	2141427	2000969	4374785
8	2074323	1884947	4150169
9	1977587	1794478	3910985
10	1914705	1702408	3716137
11	1849132	1632198	3546824
12	1777885	1550061	3379195
13	1707981	1476655	3204832
14	1656806	1415759	3059559
15	1609030	1361544	2937129
16	1570929	1309914	2819032
17	1510868	1250480	2671361
18	1468548	1189741	2566543
19	1432484	1158711	2467131
20	1374917	1108685	2350977
21	1342152	1068020	2271850
22	1304604	1027183	2187237
23	1270361	988509	2105863
24	1228769	957751	2015217
25	1200526	919532	1944794
26	1159855	885819	1872178
27	1131371	862910	1792154
28	1111184	827988	1733742
29	1075896	797864	1674585
30	1048599	771673	1610165
31	1033408	760449	1564242
32	1443912	2097038	2399517
33	1400279	2051684	2281626
34	1353893	1953188	2134728
35	1289319	1860594	1988149
36	1252373	1778028	1869170
37	1197557	1687818	1749624
38	1161490	1611085	1637811
39	1099927	1535587	1526064
40	1060898	1474270	1432410
41	1017163	1399796	1335885
42	984500	1334576	1251775
43	950423	1274884	1174573
44	922982	1226073	1105412
45	882344	1180285	1035141
46	856425	1130465	980537
47	823451	1081480	913786
48	791176	1041133	857242
49	763073	1004832	806220
50	729272	957216	754182
51	705873	918496	707880
52	681528	886113	665415
53	655486	854571	625707
54	634569	818558	587273
55	611402	789884	549244
56	587480	762712	518572
57	565873	739178	486874
58	549197	712365	456378
59	531938	690413	435261
60	505601	653903	401336
61	491847	635240	381507
62	473040	612689	357223
63	458507	596118	334677
64	442083	553665	303255
65	424233	526315	282844
66	405820	499746	260428
67	389784	468084	241802
68	371054	440017	220961
69	360300	415170	204222
70	348159	393027	190620
71	335016	368515	174108
72	320766	347336	161804
73	308298	324591	148440
74	298527	309362	139543
75	284704	291438	126274
76	275095	273459	116776
77	263654	260452	108191
78	254415	246072	102099
79	241236	228780	91977
80	234021	215135	85655
81	227873	201770	79148
82	216111	192281	72411
83	211320	179271	65873
84	202201	170038	61610
85	193417	158354	56878
86	187677	148011	51862
87	179588	140153	48235
88	171673	131133	43786
89	166735	122268	40291
90	160322	117458	37623
91	153943	108462	34866
92	149280	99723	31398
93	142005	94570	29256
94	135937	88817	26277
95	131253	80505	23410
96	125837	75965	21336
97	122887	70306	19951
98	115818	66683	18125
99	111033	61050	16560
100	108180	57714	15195
101	105572	52883	13784
102	100392	49806	12541
103	95163	45458	11569
104	94996	43628	10497
105	87706	39720	9638
106	85418	36738	8816
107	81811	34065	8000
108	78084	31665	7218
109	76885	29446	6507
110	73268	27219	5885
111	69968	26135	5375
112	67567	25484	5378
113	64409	21733	4577
114	62428	20222	4015
115	60280	18460	3737
116	58562	17043	3415
117	55716	15985	3038
118	53218	14735	2802
119	53022	13669	2568
120	49219	12471	2295
121	47490	11592	2074
122	45058	10882	1913
123	43747	10393	1650
124	43546	9965	1528
125	40289	8350	1490
126	39669	7588	1271
127	37514	7115	1198
128	36236	6633	1052
129	35467	6138	1017
130	33303	5758	876
131	31950	5173	743
132	32188	4786	730
133	29649	4379	642
134	28614	4039	583
135	27320	3694	572
136	26185	3386	484
137	26027	3031	420
138	24242	2909	389
139	23650	2636	368
140	22906	2442	295
141	21932	2240	343
142	20833	2228	268
143	20869	1811	222
144	19337	1714	263
145	18915	1570	218
146	17813	1428	197
147	17040	1315	140
148	16197	1174	150
149	16182	1144	147
150	15541	1019	106
151	14827	899	108
152	14199	842	99
153	13549	749	89
154	13578	771	70
155	12645	684	88
156	12574	557	49
157	12923	576	66
158	11256	466	53
159	10751	423	40
160	10323	436	47
161	9905	408	43
162	9421	338	39
163	9102	318	35
164	8737	310	43
165	8485	263	36
166	8084	217	32
167	7876	247	22
168	7539	226	32
169	7297	192	14
170	7015	184	20
171	6745	181	22
172	6893	151	14
173	6366	127	19
174	6091	126	22
175	5606	113	12
176	5530	110	15
177	5323	96	6
178	5293	92	20
179	5420	69	8
180	4811	83	21
181	4854	51	11
182	4357	86	20
183	4216	67	15
184	4082	54	8
185	4017	40	9
186	3795	38	17
187	3622	49	13
188	3491	37	10
189	3360	47	14
190	3228	43	13
191	2967	28	6
192	2931	28	13
193	2923	28	5
194	2633	26	8
195	2753	23	8
196	2533	19	7
197	2437	19	4
198	2382	16	7
199	2256	17	5
200	2212	11	7
201	2095	18	10
202	1991	15	3
203	1909	18	6
204	1893	14	4
205	1789	10	6
206	1708	10	4
207	1750	10	6
208	1576	12	7
209	1522	8	7
210	1551	5	4
211	1363	6	3
212	1307	6	4
213	1305	15	3
214	1187	11	9
215	1181	7	4
216	1107	5	5
217	1153	7	4
218	1123	12	4
219	1045	5	5
220	1050	3	3
221	926	4	3
222	968	8	7
223	890	7	2
224	859	7	7
225	869	7	6
226	730	3	7
227	778	4	1
228	706	4	5
229	728	7	7
230	683	4	3
231	604	4	2
232	643	3	4
233	577	6	9
234	606	1	1
235	595	6	3
236	511	5	1
237	544	7	6
238	526	3	6
239	539	4	7
240	465	7	1
241	442	3	1
242	423	5	3
243	414	7	5
244	398	7	4
245	418	5	5
246	356	9	4
247	347	5	1
248	363	4	1
249	364	4	2
250	321	4	6
251	301	4	5
252	291	2	4
253	311	5	3
254	281	4	4
255	262	5	2
256	262	6	2
257	241	6	4
258	269	2	1
259	227	1	0
260	229	3	2
261	208	2	1
262	182	4	2
263	181	2	1
264	180	3	0
265	169	5	2
266	165	5	5
267	160	1	1
268	166	2	4
269	159	2	3
270	125	4	5
271	145	3	4
272	135	0	0
273	120	5	2
274	124	2	4
275	154	2	5
276	123	3	3
277	102	6	3
278	87	4	3
279	96	3	3
280	114	4	4
281	109	4	4
282	84	4	2
283	97	0	2
284	79	1	1
285	83	4	3
286	81	1	3
287	94	4	4
288	83	1	2
289	67	5	4
290	77	3	3
291	66	5	5
292	55	1	1
293	69	1	0
294	58	3	3
295	59	1	1
296	49	2	1
297	64	2	2
298	59	2	2
299	47	1	2
300	53	0	0
301	53	0	1
302	44	1	3
303	51	2	2
304	45	2	7
305	39	0	0
306	35	3	3
307	39	2	1
308	46	5	3
309	30	2	2
310	27	1	0
311	24	2	1
312	24	4	1
313	16	2	1
314	26	1	2
315	34	1	1
316	28	4	1
317	22	3	2
318	26	0	0
319	15	0	0
320	27	2	1
321	25	1	0
322	21	1	2
323	22	2	2
324	29	2	2
325	26	2	2
326	16	0	2
327	14	2	0
328	13	0	1
329	8	0	1
330	18	0	0
331	14	0	1
332	17	0	0
333	15	5	3
334	14	0	1
335	10	1	0
336	6	1	3
337	14	1	3
338	13	2	0
339	19	2	3
340	17	2	2
341	14	3	1
342	9	3	2
343	10	1	0
344	8	4	0
345	8	2	2
346	11	1	2
347	9	2	0
348	9	2	1
349	12	2	1
350	6	3	2
351	11	3	1
352	10	1	0
353	4	1	1
354	9	1	0
355	10	1	0
356	9	1	2
357	10	3	3
358	8	1	0
359	9	0	2
360	6	2	0
361	3	0	0
362	8	1	2
363	5	2	0
364	4	2	2
365	5	1	1
366	4	2	1
367	4	3	1
368	9	1	1
369	5	1	2
370	2	1	0
371	3	2	2
372	5	2	1
373	2	0	0
374	6	2	3
375	5	1	0
376	5	0	0
377	5	2	3
378	3	2	0
379	1	1	1
380	7	0	1
381	3	0	1
382	7	4	2
383	7	2	2
384	1	0	0
385	1	0	0
386	5	1	0
387	2	3	0
388	4	0	0
389	1	0	0
390	4	2	0
391	1	0	0
392	2	2	1
393	5	1	1
394	1	0	0
395	5	2	2
396	4	1	1
397	3	0	0
398	3	2	3
399	2	0	1
400	2	0	1
401	0	2	1
402	1	0	1
403	0	0	1
404	1	0	0
405	4	0	0
406	2	2	2
407	2	0	1
410	2	0	0
412	2	1	0
413	3	1	1
414	2	0	0
415	1	3	0
416	2	0	0
417	2	0	0
418	3	1	0
419	1	0	0
420	3	0	0
422	0	1	0
423	4	0	3
424	3	0	1
425	2	1	1
426	1	1	0
427	1	1	1
428	1	2	2
429	1	1	0
430	1	0	1
431	2	4	1
432	1	1	0
434	0	0	1
435	2	1	0
436	3	0	0
437	1	0	0
438	0	1	1
439	1	1	1
440	1	1	2
441	1	1	1
442	2	1	2
444	2	0	0
445	1	0	0
446	2	0	0
447	2	1	1
448	2	1	1
449	1	0	0
450	0	3	0
451	1	1	1
452	0	1	0
453	1	0	0
454	1	1	1
455	1	0	0
456	2	0	0
458	0	0	1
459	1	0	0
460	1	1	1
461	0	1	0
462	1	0	1
463	2	1	0
464	1	2	2
465	0	1	0
467	0	1	1
468	3	2	1
469	0	1	0
470	0	2	1
471	1	0	1
472	2	1	2
474	2	0	1
475	3	0	1
476	1	1	1
477	1	2	1
478	1	1	0
479	0	0	1
481	0	1	0
482	1	0	0
483	0	1	0
485	2	1	1
486	1	0	0
487	1	0	0
488	1	2	0
489	0	3	2
491	3	0	0
492	0	0	1
494	1	0	0
495	1	0	0
497	1	0	1
498	1	0	0
499	1	0	0
501	1	0	0
502	1	1	1
503	0	1	0
504	1	0	0
505	2	0	0
506	2	0	0
508	1	0	1
510	1	0	1
511	1	0	0
513	1	1	1
514	1	0	1
515	0	1	0
516	1	0	0
520	1	0	0
521	3	1	1
522	1	0	1
524	2	1	0
525	1	1	0
526	0	0	1
528	0	2	1
531	1	0	0
532	0	1	2
534	1	1	1
537	1	0	0
538	0	1	1
539	1	0	2
540	0	3	2
541	1	1	1
543	1	1	0
545	0	1	0
547	1	0	0
548	0	1	0
555	0	1	0
556	1	1	2
557	1	0	0
558	1	3	1
559	1	0	0
561	0	1	0
562	3	2	2
563	1	1	1
564	0	1	1
565	1	0	0
566	1	0	0
567	2	0	0
568	0	0	1
570	1	0	1
571	1	0	0
574	2	0	0
581	1	0	0
582	1	0	0
585	1	1	1
586	1	0	1
588	1	0	1
590	0	1	0
591	0	1	0
593	1	0	1
595	1	0	0
596	1	1	0
598	0	1	0
601	1	0	0
602	0	1	0
604	1	0	0
606	1	0	0
614	1	0	1
615	1	0	0
616	1	0	0
617	1	0	0
618	1	0	0
620	2	1	0
623	1	1	1
624	0	1	2
625	1	0	0
626	1	0	0
630	2	0	1
635	1	0	1
636	0	1	1
637	0	1	0
639	0	1	0
640	1	1	1
641	0	1	1
643	1	0	0
650	1	0	1
652	1	0	0
654	1	1	1
656	1	0	0
658	0	1	0
660	1	0	0
662	0	1	0
664	0	0	1
666	0	1	0
667	0	2	1
669	1	0	0
684	0	1	0
685	1	0	0
689	1	0	0
714	0	1	1
719	1	0	0
725	1	0	0
729	1	0	0
732	0	1	1
733	0	2	2
736	1	0	0
741	1	0	0
743	1	0	1
746	1	0	0
757	1	0	0
759	1	0	0
760	1	0	0
765	1	0	1
773	1	0	0
800	0	2	1
808	1	1	0
813	0	1	1
819	1	0	0
842	1	0	0
854	0	1	1
861	1	0	0
881	1	0	0
887	1	0	0
952	1	1	1
1032	1	0	0
1042	1	0	0
1094	2	1	1
1128	1	0	0
1164	1	0	1
1169	0	1	0
1554	1	0	0
