# Supplementary material for: k-nonical space: sketching with reverse complements
Source: Bioinformatics. 2024 Oct 21;40(11):btae629. doi: 10.1093/bioinformatics/btae629 (PMC11549021; doi:10.1093/bioinformatics/btae629)
Supplement: btae629_Supplementary_Data [file btae629_supplementary_data.zip › champarnaud_set]

gap	c	s	u
1	3652857	2261303	9059882
2	2864793	996880	8961666
3	2746174	134070	9714923
4	3179882	497639	10932237
5	2254856	348706	8840366
6	1336059	488435	5528908
7	310173	581668	3373660
8	5474864	14250719	21657542
9	5336844	15826162	21887120
10	4605755	15296629	19468033
11	4238344	14610212	18088365
12	4310651	15128236	17333445
13	4253118	15026048	15971143
14	2831543	14017145	13766901
15	3290763	12728565	12486152
16	3081611	11362099	10646958
17	2897622	9896938	8861438
18	2673654	8967128	7577640
19	2579030	7813192	6339960
20	2560651	6524752	5119725
21	2391010	5843191	4382100
22	2267340	4794539	3374564
23	2250201	3949556	2721781
24	2095967	3569572	2284298
25	2131109	2754474	1740453
26	1778422	2212082	1333004
27	1899542	1789545	1047313
28	1728951	1409854	794368
29	1631406	1159615	618393
30	1505505	935503	485584
31	1476113	740957	372667
32	1452390	610900	286865
33	1396688	456593	211507
34	1400087	350522	154085
35	1277177	283060	121060
36	1140870	203083	83214
37	1107418	161931	60851
38	1043169	122157	44391
39	1007916	90269	32701
40	925025	71802	25022
41	920280	52932	17694
42	971728	40638	13286
43	901453	35113	9571
44	864760	24020	6608
45	782792	29817	6877
46	735868	17704	4480
47	743435	11899	2953
48	688800	6888	1703
49	642718	6036	1345
50	635008	4931	760
51	562155	3225	662
52	544671	2286	472
53	535611	1462	326
54	508695	991	179
55	487647	778	149
56	475024	517	98
57	454112	387	54
58	452836	279	44
59	396151	190	33
60	371251	149	17
61	358578	110	12
62	346985	61	15
63	326065	50	9
64	329058	24	1
65	362525	28	3
66	290655	13	3
67	289402	13	1
68	267416	6	0
69	276684	3	0
70	243558	1	1
71	243937	2	0
72	226730	1	0
73	220365	4	0
74	207257	5	0
75	218483	3	1
76	201431	1	0
77	186529	1	0
78	188707	0	0
79	212596	0	0
80	160216	0	0
81	147517	0	0
82	146591	0	0
83	145479	0	0
84	125549	0	0
85	120301	0	0
86	130504	0	0
87	113228	0	0
88	109155	0	0
89	107079	0	0
90	103346	0	0
91	93888	0	0
92	97653	0	0
93	88128	0	0
94	96029	0	0
95	78727	0	0
96	75851	0	0
97	74934	0	0
98	68808	0	0
99	66573	0	0
100	64290	0	0
101	59969	0	0
102	59153	0	0
103	57393	0	0
104	54303	0	0
105	50935	0	0
106	50600	0	0
107	50116	0	0
108	49993	0	0
109	44567	0	0
110	41817	0	0
111	39900	0	0
112	41029	0	0
113	36831	0	0
114	34250	0	0
115	32040	0	0
116	33302	0	0
117	30466	0	0
118	29997	0	0
119	27152	0	0
120	26655	0	0
121	25021	0	0
122	23561	0	0
123	22077	0	0
124	20945	0	0
125	20025	0	0
126	20022	0	0
127	18892	0	0
128	17569	0	0
129	16523	0	0
130	16025	0	0
131	15589	0	0
132	15903	0	0
133	14383	0	0
134	14632	0	0
135	13085	0	0
136	13309	0	0
137	11710	0	0
138	11126	0	0
139	10803	0	0
140	10380	0	0
141	9726	0	0
142	9613	0	0
143	9397	0	0
144	9194	0	0
145	8233	0	0
146	7753	0	0
147	7632	0	0
148	7252	0	0
149	6618	0	0
150	6541	0	0
151	6291	0	0
152	5969	0	0
153	5770	0	0
154	5454	0	0
155	5292	0	0
156	4835	0	0
157	4770	0	0
158	4622	0	0
159	4915	0	0
160	4167	0	0
161	4041	0	0
162	3859	0	0
163	3616	0	0
164	3536	0	0
165	3364	0	0
166	3267	0	0
167	3158	0	0
168	3006	0	0
169	2850	0	0
170	2748	0	0
171	2569	0	0
172	2454	0	0
173	2313	0	0
174	2294	0	0
175	2190	0	0
176	2128	0	0
177	2103	0	0
178	1919	0	0
179	1790	0	0
180	1716	0	0
181	1652	0	0
182	1599	0	0
183	1500	0	0
184	1417	0	0
185	1406	0	0
186	1287	0	0
187	1261	0	0
188	1176	0	0
189	1178	0	0
190	1107	0	0
191	1069	0	0
192	1034	0	0
193	957	0	0
194	948	0	0
195	896	0	0
196	858	0	0
197	833	0	0
198	760	0	0
199	747	0	0
200	763	0	0
201	723	0	0
202	693	0	0
203	682	0	0
204	589	0	0
205	576	0	0
206	562	0	0
207	566	0	0
208	496	0	0
209	488	0	0
210	477	0	0
211	464	0	0
212	398	0	0
213	426	0	0
214	396	0	0
215	367	0	0
216	393	0	0
217	378	0	0
218	325	0	0
219	349	0	0
220	310	0	0
221	303	0	0
222	289	0	0
223	280	0	0
224	259	0	0
225	246	0	0
226	243	0	0
227	212	0	0
228	228	0	0
229	246	0	0
230	190	0	0
231	213	0	0
232	187	0	0
233	182	0	0
234	171	0	0
235	179	0	0
236	160	0	0
237	152	0	0
238	151	0	0
239	152	0	0
240	144	0	0
241	153	0	0
242	126	0	0
243	141	0	0
244	123	0	0
245	131	0	0
246	110	0	0
247	111	0	0
248	80	0	0
249	107	0	0
250	104	0	0
251	79	0	0
252	84	0	0
253	87	0	0
254	91	0	0
255	95	0	0
256	66	0	0
257	86	0	0
258	68	0	0
259	72	0	0
260	55	0	0
261	83	0	0
262	66	0	0
263	57	0	0
264	56	0	0
265	48	0	0
266	61	0	0
267	49	0	0
268	72	0	0
269	52	0	0
270	47	0	0
271	32	0	0
272	49	0	0
273	39	0	0
274	41	0	0
275	50	0	0
276	51	0	0
277	38	0	0
278	23	0	0
279	39	0	0
280	33	0	0
281	35	0	0
282	38	0	0
283	26	0	0
284	33	0	0
285	28	0	0
286	21	0	0
287	31	0	0
288	26	0	0
289	34	0	0
290	22	0	0
291	33	0	0
292	26	0	0
293	28	0	0
294	30	0	0
295	16	0	0
296	30	0	0
297	13	0	0
298	15	0	0
299	24	0	0
300	24	0	0
301	18	0	0
302	19	0	0
303	24	0	0
304	10	0	0
305	16	0	0
306	17	0	0
307	8	0	0
308	12	0	0
309	16	0	0
310	23	0	0
311	15	0	0
312	9	0	0
313	16	0	0
314	10	0	0
315	15	0	0
316	16	0	0
317	12	0	0
318	5	0	0
319	13	0	0
320	7	0	0
321	13	0	0
322	16	0	0
323	13	0	0
324	10	0	0
325	13	0	0
326	12	0	0
327	10	0	0
328	11	0	0
329	7	0	0
330	10	0	0
331	11	0	0
332	14	0	0
333	11	0	0
334	17	0	0
335	15	0	0
336	11	0	0
337	11	0	0
338	9	0	0
339	13	0	0
340	10	0	0
341	16	0	0
342	4	0	0
343	11	0	0
344	7	0	0
345	9	0	0
346	11	0	0
347	5	0	0
348	5	0	0
349	9	0	0
350	10	0	0
351	13	0	0
352	7	0	0
353	11	0	0
354	5	0	0
355	4	0	0
356	7	0	0
357	5	0	0
358	9	0	0
359	4	0	0
360	10	0	0
361	9	0	0
362	5	0	0
363	5	0	0
364	5	0	0
365	10	0	0
366	10	0	0
367	4	0	0
368	3	0	0
369	5	0	0
370	9	0	0
371	6	0	0
372	6	0	0
373	6	0	0
374	3	0	0
375	4	0	0
376	5	0	0
377	11	0	0
378	3	0	0
379	5	0	0
380	10	0	0
381	8	0	0
382	2	0	0
383	2	0	0
384	2	0	0
385	7	0	0
386	3	0	0
387	3	0	0
388	5	0	0
389	1	0	0
390	3	0	0
391	6	0	0
392	4	0	0
393	4	0	0
394	4	0	0
395	7	0	0
396	2	0	0
397	3	0	0
398	5	0	0
399	5	0	0
400	6	0	0
401	5	0	0
403	6	0	0
404	2	0	0
405	7	0	0
406	1	0	0
407	6	0	0
408	2	0	0
409	7	0	0
410	5	0	0
411	2	0	0
412	2	0	0
413	4	0	0
414	2	0	0
416	6	0	0
417	5	0	0
418	8	0	0
419	5	0	0
420	2	0	0
421	4	0	0
422	8	0	0
423	4	0	0
424	6	0	0
425	2	0	0
426	5	0	0
427	2	0	0
428	5	0	0
429	6	0	0
430	1	0	0
432	3	0	0
434	3	0	0
435	6	0	0
436	3	0	0
437	4	0	0
438	4	0	0
439	3	0	0
440	3	0	0
441	6	0	0
442	3	0	0
443	1	0	0
444	2	0	0
445	4	0	0
446	4	0	0
447	1	0	0
448	5	0	0
449	2	0	0
450	4	0	0
451	3	0	0
452	2	0	0
453	2	0	0
455	5	0	0
456	2	0	0
457	3	0	0
458	4	0	0
459	2	0	0
461	6	0	0
462	3	0	0
463	3	0	0
464	2	0	0
465	2	0	0
466	1	0	0
467	1	0	0
468	1	0	0
470	4	0	0
471	3	0	0
472	2	0	0
474	4	0	0
475	2	0	0
476	1	0	0
477	3	0	0
478	1	0	0
480	3	0	0
481	1	0	0
482	3	0	0
483	2	0	0
484	1	0	0
485	2	0	0
486	1	0	0
488	2	0	0
489	3	0	0
490	2	0	0
491	2	0	0
493	1	0	0
495	1	0	0
496	2	0	0
497	2	0	0
498	5	0	0
499	4	0	0
500	4	0	0
501	1	0	0
502	2	0	0
503	2	0	0
504	1	0	0
505	1	0	0
506	2	0	0
507	2	0	0
508	1	0	0
509	1	0	0
510	2	0	0
511	4	0	0
512	3	0	0
513	2	0	0
514	3	0	0
515	1	0	0
516	2	0	0
517	3	0	0
518	4	0	0
519	1	0	0
520	2	0	0
521	2	0	0
522	6	0	0
523	2	0	0
524	1	0	0
525	1	0	0
526	2	0	0
527	5	0	0
528	2	0	0
529	1	0	0
530	2	0	0
531	3	0	0
532	1	0	0
533	2	0	0
534	1	0	0
536	3	0	0
537	1	0	0
538	4	0	0
539	4	0	0
540	2	0	0
541	2	0	0
543	3	0	0
544	1	0	0
545	1	0	0
546	1	0	0
548	2	0	0
549	2	0	0
551	1	0	0
552	1	0	0
553	2	0	0
554	1	0	0
555	3	0	0
556	2	0	0
557	2	0	0
558	1	0	0
559	2	0	0
560	2	0	0
561	1	0	0
562	1	0	0
564	1	0	0
565	2	0	0
566	1	0	0
567	2	0	0
568	2	0	0
569	1	0	0
570	1	0	0
571	2	0	0
572	2	0	0
576	1	0	0
577	2	0	0
578	2	0	0
579	1	0	0
580	3	0	0
581	1	0	0
583	1	0	0
584	2	0	0
585	1	0	0
587	1	0	0
588	1	0	0
590	2	0	0
591	3	0	0
592	1	0	0
593	2	0	0
594	4	0	0
595	1	0	0
596	2	0	0
598	2	0	0
599	2	0	0
600	2	0	0
601	4	0	0
602	1	0	0
604	1	0	0
606	3	0	0
607	2	0	0
611	1	0	0
613	1	0	0
614	1	0	0
615	1	0	0
618	1	0	0
619	2	0	0
620	2	0	0
622	1	0	0
623	2	0	0
625	2	0	0
626	3	0	0
627	1	0	0
628	1	0	0
631	1	0	0
633	1	0	0
636	1	0	0
637	2	0	0
638	1	0	0
639	1	0	0
640	1	0	0
642	1	0	0
647	3	0	0
648	3	0	0
649	1	0	0
650	1	0	0
653	1	0	0
655	1	0	0
656	1	0	0
657	1	0	0
659	1	0	0
660	1	0	0
661	1	0	0
662	3	0	0
663	1	0	0
665	2	0	0
666	1	0	0
668	2	0	0
669	1	0	0
673	1	0	0
677	1	0	0
679	1	0	0
680	1	0	0
682	1	0	0
684	1	0	0
687	1	0	0
688	1	0	0
691	2	0	0
694	1	0	0
695	1	0	0
696	1	0	0
698	1	0	0
700	1	0	0
701	1	0	0
702	1	0	0
706	2	0	0
707	1	0	0
708	1	0	0
710	1	0	0
711	2	0	0
713	2	0	0
716	2	0	0
717	2	0	0
719	1	0	0
722	2	0	0
727	1	0	0
729	2	0	0
730	1	0	0
735	3	0	0
737	1	0	0
743	1	0	0
749	1	0	0
752	1	0	0
753	1	0	0
755	1	0	0
756	1	0	0
757	1	0	0
759	1	0	0
767	1	0	0
770	1	0	0
773	1	0	0
775	2	0	0
777	1	0	0
779	2	0	0
783	2	0	0
785	2	0	0
787	1	0	0
789	1	0	0
792	1	0	0
793	1	0	0
798	1	0	0
801	1	0	0
811	1	0	0
814	1	0	0
822	1	0	0
831	1	0	0
850	1	0	0
851	1	0	0
858	2	0	0
864	1	0	0
876	2	0	0
877	1	0	0
882	1	0	0
914	1	0	0
915	1	0	0
917	1	0	0
919	1	0	0
924	1	0	0
936	1	0	0
938	1	0	0
946	1	0	0
955	1	0	0
959	1	0	0
965	1	0	0
980	1	0	0
1011	1	0	0
1013	1	0	0
1015	1	0	0
1016	1	0	0
1021	1	0	0
1022	1	0	0
1031	1	0	0
1041	1	0	0
1052	1	0	0
1063	1	0	0
1066	1	0	0
1072	1	0	0
1076	1	0	0
1077	1	0	0
1080	1	0	0
1081	1	0	0
1091	1	0	0
1107	1	0	0
1109	1	0	0
1116	1	0	0
1156	1	0	0
1157	1	0	0
1194	1	0	0
1223	1	0	0
1224	1	0	0
1242	1	0	0
1243	1	0	0
1296	1	0	0
1302	1	0	0
1333	1	0	0
1359	1	0	0
1361	1	0	0
1408	2	0	0
1463	2	0	0
1507	1	0	0
1514	1	0	0
1530	1	0	0
1574	1	0	0
1625	1	0	0
1688	1	0	0
1789	1	0	0
1890	1	0	0
2014	1	0	0
2405	1	0	0
3002	1	0	0
