# Supplementary material for: k-nonical space: sketching with reverse complements
Source: Bioinformatics. 2024 Oct 21;40(11):btae629. doi: 10.1093/bioinformatics/btae629 (PMC11549021; doi:10.1093/bioinformatics/btae629)
Supplement: btae629_Supplementary_Data [file btae629_supplementary_data.zip › syncmer_1_set_i1]

gap	c	s	u
0	6	7	7
1	13504617	5	36242624
2	33056273	31138486	67886689
3	29631571	27094141	57597578
4	25711444	23619560	47190760
5	22574622	19493420	39251157
6	20067317	16271455	33568977
7	17897351	14283337	28718572
8	23905688	32107404	37340095
9	20614398	29109678	30178461
10	16880073	24019371	22828083
11	14846731	20050394	17565305
12	12746793	17051008	13605494
13	11012935	14494820	10551498
14	9430571	12119055	8106981
15	8287500	10653001	6266329
16	7017779	8385839	4579727
17	5922962	6507685	3306079
18	5203801	5126935	2425540
19	4432772	3984225	1771607
20	3769532	3146380	1267633
21	3166153	2399801	888698
22	2666215	1803909	636218
23	2288169	1369467	453481
24	1913897	1024977	320439
25	1690713	773823	230277
26	1484597	561039	164741
27	1225757	405567	102317
28	1041849	300126	76798
29	881284	219743	53875
30	749172	158611	37151
31	644510	112955	23233
32	549197	79890	13837
33	473986	65447	9641
34	400234	42139	6503
35	341958	30197	4848
36	293167	20965	3361
37	248182	13784	2029
38	216797	10827	1450
39	185004	6458	952
40	150907	4689	726
41	131691	3414	494
42	110897	2304	352
43	96231	1607	266
44	87126	1068	175
45	70287	890	131
46	59537	610	103
47	50142	396	66
48	43195	335	65
49	39907	226	39
50	30912	150	37
51	26217	143	29
52	22638	105	21
53	20364	78	26
54	16750	64	15
55	15530	41	13
56	12086	35	10
57	10266	18	5
58	8793	17	6
59	7510	18	2
60	6373	13	5
61	5380	6	1
62	4604	8	4
63	4011	3	3
64	3397	9	0
65	2914	6	1
66	2489	5	4
67	2125	2	2
68	1864	3	1
69	1582	2	0
70	1371	1	1
71	1242	1	1
72	952	0	0
73	864	0	0
74	772	1	1
75	789	1	0
76	588	0	0
77	490	0	1
78	439	1	0
79	331	1	0
80	270	0	0
81	222	0	0
82	231	0	0
83	197	0	0
84	140	0	0
85	143	0	0
86	116	0	0
87	102	0	0
88	97	1	0
89	97	0	0
90	70	0	0
91	62	0	0
92	97	1	0
93	52	0	0
94	42	0	0
95	37	0	0
96	41	0	0
97	31	0	0
98	28	0	0
99	17	0	0
100	21	0	0
101	23	0	0
102	16	0	0
103	10	0	0
104	11	0	0
105	14	0	0
106	13	0	0
107	18	0	0
108	15	0	0
109	15	0	0
110	13	0	0
111	7	0	0
112	11	0	0
113	17	0	0
114	9	0	0
115	10	0	0
116	7	0	0
117	3	0	0
118	6	0	0
119	5	0	0
120	4	0	0
121	4	0	0
122	6	0	0
123	3	0	0
124	2	0	0
125	3	0	0
126	2	0	0
127	4	0	0
128	2	0	0
129	8	0	0
130	3	0	0
131	6	0	0
132	4	0	0
133	5	0	0
134	2	0	0
135	3	0	0
136	6	0	0
137	2	0	0
139	4	0	0
141	5	0	0
142	3	0	0
143	3	0	0
144	2	0	0
145	2	0	0
146	2	0	0
147	4	0	0
148	1	0	0
149	2	0	0
150	2	0	0
151	2	0	0
153	3	0	0
154	2	0	0
155	2	0	0
156	1	0	0
157	3	0	0
158	2	0	0
159	1	0	0
160	2	0	0
161	3	0	0
162	4	0	0
163	5	0	0
164	2	0	0
166	5	0	0
168	4	0	0
169	5	0	0
170	3	0	0
171	1	0	0
172	2	0	0
173	1	0	0
174	1	0	0
175	1	0	0
176	3	0	0
177	3	0	0
178	2	0	0
180	1	0	0
182	2	0	0
185	1	0	0
187	1	0	0
191	1	0	0
193	1	0	0
194	1	0	0
195	3	0	0
196	3	0	0
197	1	0	0
199	1	0	0
200	1	0	0
201	1	0	0
203	1	0	0
204	1	0	0
206	1	0	0
208	2	0	0
210	2	0	0
212	1	0	0
216	1	0	0
217	1	0	0
218	1	0	0
220	2	0	0
225	1	0	0
226	2	0	0
230	1	0	0
232	3	0	0
234	1	0	0
235	2	0	0
237	1	0	0
244	2	0	0
245	1	0	0
248	1	0	0
256	1	0	0
259	1	0	0
260	1	0	0
261	1	0	0
262	1	0	0
266	1	0	0
269	2	0	0
272	2	0	0
280	1	0	0
291	1	0	0
295	1	0	0
296	1	0	0
298	1	0	0
299	1	0	0
300	1	0	0
305	1	0	0
307	1	0	0
313	1	0	0
318	1	0	0
329	1	0	0
333	2	0	0
334	1	0	0
335	1	0	0
344	1	0	0
347	1	0	0
348	1	0	0
352	1	0	0
395	1	0	0
401	1	0	0
402	1	0	0
416	1	0	0
433	1	0	0
434	1	0	0
447	1	0	0
450	1	0	0
473	1	0	0
1236	1	0	0
