# Supplementary material for: k-nonical space: sketching with reverse complements
Source: Bioinformatics. 2024 Oct 21;40(11):btae629. doi: 10.1093/bioinformatics/btae629 (PMC11549021; doi:10.1093/bioinformatics/btae629)
Supplement: btae629_Supplementary_Data [file btae629_supplementary_data.zip › syncmer_31_set_i1]

gap	c	s	u
0	1	0	1
1	1025776	0	2695394
2	2602967	2536037	5760809
3	2493698	2457566	5443177
4	2405286	2341481	5156014
5	2313947	2202531	4853893
6	2220242	2079633	4593499
7	2130472	1973122	4338489
8	2031631	1875223	4103079
9	1989361	1786109	3914540
10	1923110	1697375	3734147
11	1831071	1633305	3546732
12	1767123	1557001	3362450
13	1716666	1488764	3221634
14	1661825	1427729	3082717
15	1593962	1362095	2923482
16	1555040	1303440	2804155
17	1514870	1250710	2688314
18	1461796	1201738	2567204
19	1411385	1148044	2456018
20	1368249	1102890	2354964
21	1346282	1074319	2274773
22	1293598	1022586	2175092
23	1260202	990573	2096046
24	1223072	947505	2005155
25	1194331	925003	1940515
26	1168673	891184	1876068
27	1129669	864642	1792679
28	1118502	828126	1746206
29	1083135	806669	1675353
30	1059505	778901	1623665
31	1026568	747147	1556025
32	1439431	2097109	2405371
33	1391258	2059034	2274382
34	1342472	1948845	2127953
35	1285931	1858896	1990180
36	1240148	1769239	1864965
37	1191721	1688702	1743708
38	1144549	1601211	1625699
39	1101941	1536485	1531405
40	1058214	1465502	1428911
41	1021954	1396014	1337233
42	992166	1340512	1261900
43	949405	1289081	1183746
44	910438	1229694	1108952
45	880889	1177922	1036464
46	845870	1133733	975429
47	822849	1083825	915359
48	785495	1040786	860817
49	760832	995865	809828
50	726943	959287	749640
51	700315	917987	705310
52	687629	887951	667427
53	657388	855851	624038
54	628090	822562	586107
55	603538	790402	545977
56	589831	761278	518697
57	574130	736705	486739
58	550589	708352	456224
59	528112	686061	430421
60	515750	661453	408490
61	489518	629934	377143
62	474616	613954	357440
63	460834	589960	331703
64	440785	560673	308322
65	422108	527258	280778
66	404383	495667	258744
67	391022	465000	239833
68	376206	439878	222656
69	362120	417058	206093
70	346528	391257	192241
71	333871	371752	176121
72	323744	347097	161261
73	309449	328690	151542
74	298331	309642	139402
75	288046	290898	128580
76	274751	274038	116675
77	263200	257747	109266
78	254385	242967	99364
79	244515	232023	93688
80	235672	215550	85738
81	226692	204263	78832
82	217344	192279	71726
83	207624	179152	67303
84	201500	168674	62018
85	192785	158061	56498
86	185358	148707	51454
87	180563	139265	48099
88	172157	133652	45992
89	166650	122476	40311
90	159003	116982	37399
91	152605	109249	33838
92	147520	100989	30814
93	141617	94587	28925
94	136069	87117	25927
95	131875	82009	24008
96	130124	75794	21660
97	121827	70171	20038
98	117831	65700	18336
99	110639	61508	17182
100	108232	57267	15065
101	104447	53176	13773
102	100333	49932	12837
103	95580	45138	11411
104	92859	42642	10434
105	89432	39395	9479
106	86164	37055	8706
107	82664	33948	7911
108	79068	31911	7245
109	75982	29942	6794
110	73712	28171	5956
111	69997	24869	5409
112	67774	23409	5015
113	65153	22444	4705
114	62428	20226	4079
115	61500	18572	3739
116	58465	17228	3443
117	56276	15952	3194
118	53712	14735	2788
119	51887	13942	2527
120	50369	12764	2460
121	48668	11812	2149
122	45979	10826	1948
123	45199	9970	1729
124	42574	9659	1692
125	41524	9071	2204
126	39865	7580	1270
127	38090	7364	1165
128	37036	6993	1068
129	35223	6025	955
130	33594	5931	848
131	33580	5261	761
132	31121	4640	717
133	30773	4380	612
134	28462	4033	613
135	28092	3723	566
136	27304	3659	464
137	25425	3351	420
138	24946	2932	418
139	23702	2583	376
140	22946	2485	353
141	22765	2234	293
142	21020	1984	258
143	20857	1862	239
144	19812	1751	215
145	18907	1559	211
146	18071	1375	185
147	17464	1333	162
148	17036	1224	159
149	16401	1100	158
150	15765	1030	108
151	14852	949	107
152	15072	817	101
153	13832	796	90
154	13160	702	95
155	12572	651	83
156	12261	634	67
157	12023	514	46
158	11414	476	64
159	10727	466	56
160	10655	388	43
161	9983	406	48
162	9781	371	41
163	9366	308	37
164	9104	274	35
165	8848	271	22
166	8317	252	32
167	7812	201	19
168	7905	196	24
169	7355	204	23
170	7069	150	21
171	6806	154	21
172	7028	145	19
173	6395	116	16
174	6398	135	20
175	5846	120	22
176	5656	91	7
177	5498	92	8
178	5705	99	11
179	5020	87	16
180	4909	90	14
181	5101	60	18
182	4550	59	4
183	4286	107	48
184	4156	56	18
185	4018	59	14
186	3890	36	14
187	3722	40	9
188	3676	31	8
189	3427	33	7
190	3331	35	9
191	3086	25	9
192	2981	25	9
193	2934	17	9
194	2870	34	6
195	2751	22	8
196	2564	28	8
197	2474	15	6
198	2419	21	8
199	2299	12	5
200	2305	16	3
201	2138	15	7
202	2134	15	5
203	1982	10	3
204	1973	16	7
205	1786	14	6
206	1705	12	3
207	1961	16	11
208	1696	10	11
209	1572	9	6
210	1549	14	10
211	1494	9	5
212	1433	10	6
213	1383	5	4
214	1315	8	5
215	1268	12	6
216	1457	6	7
217	1136	5	6
218	1172	6	3
219	1110	5	5
220	1018	6	4
221	1044	5	1
222	981	4	7
223	833	14	5
224	956	4	3
225	839	5	7
226	830	10	3
227	1309	2	2
228	719	8	4
229	1017	7	3
230	740	4	3
231	692	5	5
232	657	9	6
233	683	7	6
234	605	1	1
235	593	5	3
236	522	7	7
237	526	7	6
238	506	4	3
239	548	7	4
240	516	4	7
241	473	6	4
242	425	3	3
243	411	3	4
244	442	5	3
245	414	2	5
246	404	2	2
247	375	7	4
248	326	6	3
249	347	2	2
250	352	6	4
251	327	7	7
252	327	4	0
253	308	3	5
254	297	4	2
255	269	3	4
256	285	3	2
257	232	3	0
258	239	1	3
259	240	4	3
260	205	3	1
261	231	3	2
262	201	6	3
263	205	1	5
264	198	2	1
265	231	4	5
266	166	2	3
267	170	3	2
268	180	3	2
269	159	2	3
270	163	5	5
271	168	3	2
272	175	1	3
273	139	2	2
274	121	6	10
275	121	5	5
276	174	4	0
277	114	5	2
278	118	6	7
279	90	5	3
280	118	1	0
281	96	4	2
282	89	2	2
283	97	1	1
284	84	1	1
285	94	8	5
286	77	1	0
287	81	2	1
288	73	0	1
289	67	3	2
290	82	3	0
291	64	2	2
292	52	3	0
293	61	1	4
294	62	5	3
295	66	5	0
296	56	2	3
297	47	4	3
298	56	2	5
299	50	4	6
300	61	0	1
301	45	2	1
302	47	1	0
303	43	3	1
304	44	1	3
305	44	3	4
306	44	6	1
307	37	4	2
308	49	1	1
309	36	2	1
310	39	2	0
311	31	2	2
312	43	6	2
313	32	1	1
314	25	1	1
315	28	3	2
316	29	2	4
317	34	1	1
318	24	5	4
319	21	3	1
320	29	1	1
321	19	3	1
322	21	1	4
323	22	1	0
324	17	1	1
325	21	6	4
326	15	3	2
327	21	0	1
328	20	3	4
329	18	3	3
330	16	1	1
331	16	2	2
332	18	3	1
333	14	1	0
334	11	1	1
335	14	0	1
336	18	0	2
337	18	2	1
338	13	2	4
339	20	1	0
340	22	0	1
341	17	0	0
342	12	1	1
343	9	3	1
344	9	0	0
345	15	0	1
346	9	3	1
347	7	3	2
348	10	3	3
349	9	1	2
350	9	0	0
351	7	1	2
352	5	0	0
353	8	1	2
354	7	1	0
355	3	2	0
356	7	1	2
357	10	2	2
358	5	0	0
359	11	1	1
360	8	0	0
361	7	1	2
362	4	0	1
363	7	2	2
364	5	0	0
365	6	2	0
366	7	1	2
367	6	0	1
368	3	0	1
369	4	0	0
370	3	1	1
371	5	1	0
372	2	0	0
373	4	1	0
374	4	1	0
375	5	0	1
376	3	1	0
377	3	1	1
378	6	0	0
379	4	3	3
380	3	1	1
382	2	2	1
383	2	2	1
384	4	0	1
385	4	0	0
386	1	0	0
387	4	3	1
388	4	0	1
389	5	0	0
390	3	0	0
391	2	2	1
392	7	2	3
393	3	0	0
394	5	0	0
395	1	0	1
396	3	1	1
397	4	1	1
398	2	1	0
399	3	1	1
400	3	1	1
401	4	2	2
402	1	0	0
403	1	0	1
404	0	0	1
405	1	2	1
406	3	2	3
407	4	1	1
408	1	1	0
409	2	2	1
410	2	1	2
411	2	2	1
413	0	1	0
414	5	0	2
415	3	1	1
416	1	0	0
417	0	1	2
418	5	0	1
419	4	0	1
420	0	1	0
421	1	1	1
422	1	1	0
423	3	1	0
424	2	1	1
425	3	3	2
426	1	2	1
427	1	0	0
428	2	1	0
429	1	1	0
430	3	0	0
431	1	0	1
432	1	0	0
435	2	0	0
436	2	1	1
437	1	0	0
438	2	0	2
439	1	1	0
440	2	1	1
441	0	1	0
443	4	0	1
444	1	0	1
445	1	0	0
447	1	0	0
449	0	1	0
450	2	1	2
451	0	1	0
453	1	0	0
454	2	1	2
455	1	0	0
456	1	2	0
458	1	1	0
461	2	1	1
462	1	1	2
463	2	0	0
464	2	0	0
465	1	0	0
466	1	3	1
468	1	1	1
469	2	0	0
470	0	1	1
471	1	0	0
473	1	1	0
474	3	0	0
475	1	0	0
476	1	1	1
477	1	1	1
478	1	0	0
479	0	1	1
480	0	1	0
481	1	0	0
483	1	1	1
484	1	1	1
485	1	0	1
486	2	0	0
487	1	1	0
488	2	0	2
489	3	1	0
490	1	0	0
491	0	1	0
492	0	1	0
493	1	0	0
495	1	0	0
496	2	0	0
497	0	1	0
498	2	0	1
500	2	0	0
504	1	1	1
505	0	2	1
506	1	3	1
507	1	1	1
508	1	0	0
509	2	0	0
510	2	1	2
511	1	1	1
512	1	0	1
513	1	1	0
514	1	0	0
515	1	0	0
516	0	1	0
517	0	1	1
519	0	2	1
520	1	0	0
521	1	0	0
525	1	0	0
527	0	1	0
530	1	0	0
532	0	0	1
534	2	1	1
535	1	0	0
536	0	1	1
537	2	0	0
538	1	0	1
540	2	0	0
541	1	0	0
542	0	2	1
543	0	1	1
544	0	1	1
545	0	2	1
546	2	1	2
551	1	0	1
552	0	1	0
553	1	1	0
557	1	0	1
558	0	1	0
567	1	1	1
570	2	1	0
571	0	1	0
572	1	1	1
578	1	0	0
580	0	1	0
582	0	2	1
583	0	2	1
585	0	0	1
588	0	1	0
589	0	1	1
591	1	1	1
594	1	1	1
596	0	1	0
598	1	0	1
599	2	0	0
601	3	0	2
602	1	0	0
605	1	0	0
608	1	0	0
609	0	1	0
611	1	0	0
613	1	1	1
616	1	0	0
620	1	0	0
621	1	0	1
623	0	1	1
625	1	0	1
632	2	1	1
635	1	1	1
638	0	1	0
640	0	1	0
642	0	1	0
652	2	0	0
654	1	0	1
658	0	2	0
660	0	0	1
665	1	0	0
669	0	1	0
670	1	0	0
682	0	0	1
683	0	1	0
686	1	0	0
687	1	0	0
691	2	1	1
696	1	1	1
699	0	1	0
700	0	0	1
703	2	0	1
704	1	0	0
708	0	1	0
740	0	1	0
743	2	1	1
756	1	0	0
781	0	0	1
783	1	0	0
790	0	1	0
810	1	0	0
852	0	0	1
868	0	2	1
871	1	0	0
875	1	0	0
911	1	0	0
930	1	0	0
1086	1	0	1
1121	0	1	0
1123	1	0	1
1140	0	1	0
1141	1	0	0
1196	0	1	1
1200	1	0	0
1237	1	0	0
1545	1	0	0
