# Supplementary material for: k-nonical space: sketching with reverse complements
Source: Bioinformatics. 2024 Oct 21;40(11):btae629. doi: 10.1093/bioinformatics/btae629 (PMC11549021; doi:10.1093/bioinformatics/btae629)
Supplement: btae629_Supplementary_Data [file btae629_supplementary_data.zip › syncmer_0_set_i1]

gap	c	s	u
0	5	6	6
1	37452742	34934391	76641405
2	29795125	28118475	59767353
3	25199423	22104809	47340064
4	22910490	19420570	40603867
5	20462873	16275011	34285535
6	17763225	13837053	29020627
7	16084253	12211470	25189216
8	14391110	10989600	22557734
9	20737946	27891395	31141154
10	16797805	22716385	23623015
11	14356334	19094281	18478959
12	12553117	16598841	14708289
13	10927566	14143791	11598200
14	9401868	12085407	9249387
15	8185651	10797921	7228863
16	7219901	9264310	5839658
17	6418873	8034335	4562062
18	5393268	6421026	3371064
19	4654576	5178267	2525279
20	3936160	4191853	1882191
21	3393311	3404250	1419603
22	2976192	2642468	1060611
23	2547143	2172796	802055
24	2341710	1690212	597681
25	1899078	1328635	438602
26	1645225	1022411	313735
27	1392117	773605	222200
28	1251266	601848	176278
29	1052474	449591	138977
30	911041	351943	97319
31	761759	259321	59606
32	682647	193101	42927
33	568263	154018	30244
34	499136	111726	19983
35	416673	82948	14669
36	370970	60725	9843
37	309008	46859	7724
38	268702	44801	5484
39	226851	25693	3232
40	197446	18914	2068
41	194427	13176	2045
42	156075	13439	1245
43	147882	7537	671
44	114403	4437	414
45	106262	3580	393
46	89698	2419	226
47	75471	1785	156
48	64422	1101	99
49	56857	703	70
50	55091	557	56
51	42554	367	26
52	36337	292	23
53	31627	161	16
54	28804	117	12
55	23319	71	4
56	20805	55	1
57	18179	39	3
58	16239	36	4
59	14190	16	1
60	12136	16	0
61	10000	3	0
62	9303	3	0
63	7695	3	1
64	6485	1	0
65	5909	1	0
66	4842	2	0
67	4548	0	0
68	4086	1	0
69	3613	0	0
70	2842	0	0
71	2602	0	0
72	2299	0	0
73	1958	0	0
74	1626	0	0
75	1340	0	0
76	1322	0	0
77	1142	0	0
78	952	0	0
79	925	0	0
80	661	0	0
81	651	0	0
82	555	0	0
83	423	0	0
84	476	0	0
85	314	0	0
86	366	0	0
87	289	0	0
88	225	0	0
89	203	0	0
90	209	0	0
91	169	0	0
92	104	0	0
93	119	0	0
94	98	0	0
95	98	0	0
96	84	0	0
97	57	0	0
98	53	0	0
99	50	0	0
100	39	0	0
101	34	0	0
102	38	0	0
103	33	0	0
104	40	0	0
105	21	0	0
106	25	0	0
107	19	0	0
108	19	0	0
109	17	0	0
110	11	0	0
111	14	0	0
112	8	0	0
113	12	0	0
114	16	0	0
115	11	0	0
116	3	0	0
117	5	0	0
118	7	0	0
119	4	0	0
120	5	0	0
121	9	0	0
122	7	0	0
123	6	0	0
124	5	0	0
125	4	0	0
126	2	0	0
127	4	0	0
128	3	0	0
130	4	0	0
131	4	0	0
132	4	0	0
133	2	0	0
134	4	0	0
136	5	0	0
137	4	0	0
139	3	0	0
140	1	0	0
141	3	0	0
142	5	0	0
143	1	0	0
144	4	0	0
145	1	0	0
146	3	0	0
147	1	0	0
148	1	0	0
149	1	0	0
152	1	0	0
153	3	0	0
155	2	0	0
156	1	0	0
157	1	0	0
158	1	0	0
160	1	0	0
163	1	0	0
165	1	0	0
166	1	0	0
168	2	0	0
171	3	0	0
172	3	0	0
173	1	0	0
175	2	0	0
178	2	0	0
179	3	0	0
180	1	0	0
182	1	0	0
184	1	0	0
188	1	0	0
191	1	0	0
193	1	0	0
195	1	0	0
196	1	0	0
200	1	0	0
207	1	0	0
209	1	0	0
220	3	0	0
225	1	0	0
228	1	0	0
229	1	0	0
232	1	0	0
233	2	0	0
234	1	0	0
235	1	0	0
238	1	0	0
242	1	0	0
260	1	0	0
268	2	0	0
276	1	0	0
277	1	0	0
291	1	0	0
303	1	0	0
331	1	0	0
345	1	0	0
348	1	0	0
356	1	0	0
358	1	0	0
372	1	0	0
387	1	0	0
404	1	0	0
421	1	0	0
423	1	0	0
444	1	0	0
508	1	0	0
516	1	0	0
530	1	0	0
537	1	0	0
543	1	0	0
595	1	0	0
597	1	0	0
679	1	0	0
741	1	0	0
828	1	0	0
1195	1	0	0
