# Supplementary material for: k-nonical space: sketching with reverse complements
Source: Bioinformatics. 2024 Oct 21;40(11):btae629. doi: 10.1093/bioinformatics/btae629 (PMC11549021; doi:10.1093/bioinformatics/btae629)
Supplement: btae629_Supplementary_Data [file btae629_supplementary_data.zip › syncmer_31_set_i2]

gap	c	s	u
1	1020374	0	2698609
2	2610235	2554708	5788255
3	2539257	2482672	5505560
4	2422158	2334650	5174623
5	2317694	2223150	4869399
6	2221558	2104774	4603464
7	2134269	1985474	4348535
8	2063540	1891249	4136434
9	1962811	1769887	3889223
10	1899338	1689249	3707947
11	1833252	1628304	3533020
12	1783789	1557233	3379707
13	1708157	1480961	3206272
14	1658324	1415741	3070161
15	1611693	1364391	2926680
16	1552298	1300879	2804712
17	1507535	1249140	2669711
18	1464986	1202536	2564828
19	1416103	1150324	2459848
20	1384837	1110064	2364691
21	1345365	1072687	2280932
22	1300925	1028625	2182040
23	1258075	985288	2084878
24	1225037	961649	2013134
25	1198892	916876	1954962
26	1162354	896348	1873664
27	1145157	858750	1811967
28	1112394	827686	1738082
29	1073871	804463	1676557
30	1054496	768793	1614823
31	1027507	754794	1558602
32	1445947	2095842	2400231
33	1400439	2057446	2281378
34	1341008	1951276	2133402
35	1297034	1867426	2004786
36	1235240	1766908	1860076
37	1184864	1685118	1734328
38	1159292	1608343	1637093
39	1101696	1535801	1530209
40	1063053	1464241	1427487
41	1031860	1391235	1338431
42	987123	1345582	1257333
43	951227	1276697	1179607
44	909621	1231111	1105142
45	889019	1182218	1040946
46	855105	1122074	967860
47	818351	1083340	908981
48	788362	1044728	860831
49	758561	999126	804675
50	738280	954947	756675
51	712083	925998	711130
52	681414	886398	664552
53	659877	862382	627943
54	632551	818824	586040
55	611904	794445	553390
56	588125	763247	517356
57	563834	730968	483569
58	544742	710859	453565
59	528598	680163	426425
60	506814	658248	404275
61	490207	636907	381908
62	472730	612665	358859
63	457466	595860	331845
64	440948	563129	307181
65	424056	527074	280341
66	407231	497440	260440
67	392197	462693	238019
68	375761	440351	222153
69	361413	416630	206410
70	349288	393121	189980
71	335195	375141	179440
72	322446	347704	160996
73	311095	323964	149608
74	296049	308362	136955
75	284930	290343	126768
76	274517	278399	116969
77	264059	257967	108265
78	254077	243981	100232
79	247117	229918	94236
80	233819	215137	85071
81	225789	202119	78285
82	216887	191349	72424
83	210453	181244	67270
84	203702	168700	61564
85	192846	158355	56014
86	186080	148273	52208
87	177532	140550	47288
88	172107	131534	43998
89	165350	122619	40365
90	158902	115597	37145
91	153850	108001	33859
92	147409	101447	31780
93	141412	94600	29433
94	135357	87198	26000
95	131669	82300	24243
96	128040	75886	21998
97	120505	72296	21023
98	116292	65392	18325
99	113371	61231	16711
100	108031	57139	15285
101	103731	52463	13702
102	100273	48762	12579
103	97870	46100	11838
104	92354	42644	10642
105	89164	39933	10009
106	84864	37174	8499
107	83591	33739	7877
108	79113	31068	7134
109	75170	29648	6545
110	72637	26985	5938
111	70266	24946	5434
112	67433	23548	4992
113	64863	21763	4554
114	63014	20550	4217
115	61256	18647	3794
116	57198	17321	3447
117	57377	16006	3131
118	53284	14923	2915
119	51924	13715	2673
120	49642	12659	2250
121	48478	11637	2122
122	45885	10587	1867
123	43879	9925	1751
124	43441	9142	1557
125	41036	8281	1404
126	39974	7805	1337
127	37773	7192	1283
128	36333	6689	1053
129	34517	6090	1007
130	33457	5664	859
131	32482	5187	787
132	30794	4790	731
133	29709	4376	661
134	28651	3969	597
135	27773	3704	575
136	26325	3374	471
137	25338	3081	432
138	24360	2921	392
139	23497	2685	336
140	22639	2539	336
141	22116	2176	289
142	20686	2128	277
143	20401	1828	246
144	19557	1703	202
145	18473	1595	225
146	18128	1403	174
147	17055	1359	175
148	16537	1149	133
149	15992	1156	149
150	15322	1023	132
151	14755	938	107
152	14244	873	93
153	13955	805	109
154	13195	742	77
155	12629	655	69
156	12184	569	56
157	11788	507	58
158	11417	549	56
159	10840	461	52
160	10303	392	52
161	10315	362	44
162	9728	318	52
163	9199	343	42
164	8859	291	27
165	8670	272	35
166	8683	249	30
167	8022	231	36
168	7703	205	22
169	7516	195	31
170	7132	177	21
171	6773	166	16
172	6930	144	18
173	7423	132	14
174	6001	127	28
175	5791	105	7
176	5552	116	14
177	5354	103	18
178	5141	100	15
179	5103	84	11
180	4845	75	16
181	5334	71	17
182	4389	66	10
183	4588	56	11
184	4168	60	6
185	3968	44	10
186	3684	44	7
187	3840	37	12
188	3644	46	5
189	3438	40	13
190	3365	23	4
191	3272	29	8
192	3010	34	11
193	2886	30	7
194	2740	26	7
195	2689	19	9
196	2555	29	10
197	2523	24	4
198	2359	19	10
199	2414	15	4
200	2294	16	6
201	2076	16	5
202	2106	10	6
203	2018	13	7
204	1873	16	2
205	1801	11	5
206	1802	11	5
207	1646	16	10
208	1628	9	3
209	1480	9	7
210	1547	11	6
211	1434	11	8
212	1382	8	3
213	1309	10	5
214	1303	12	7
215	1217	10	4
216	1157	7	3
217	1148	9	6
218	1146	7	3
219	1122	7	6
220	1016	11	5
221	942	5	2
222	932	6	8
223	926	6	4
224	888	4	3
225	837	9	8
226	855	4	4
227	787	8	9
228	761	7	2
229	688	2	4
230	714	10	8
231	672	5	5
232	604	8	9
233	619	2	1
234	578	8	3
235	573	6	3
236	564	8	4
237	572	3	2
238	500	10	8
239	572	4	2
240	489	2	5
241	469	8	11
242	463	3	5
243	413	6	2
244	405	4	1
245	380	5	7
246	437	5	5
247	351	7	3
248	351	5	5
249	332	5	3
250	349	3	4
251	323	1	2
252	308	2	1
253	336	7	4
254	321	2	0
255	259	5	5
256	249	3	6
257	243	4	6
258	267	4	0
259	234	2	3
260	214	2	2
261	208	2	4
262	191	5	5
263	180	3	1
264	190	5	2
265	192	1	3
266	192	1	2
267	182	8	5
268	172	5	7
269	184	9	5
270	136	2	1
271	126	2	3
272	123	6	5
273	111	1	1
274	123	5	3
275	95	4	2
276	168	5	4
277	141	5	3
278	102	3	0
279	89	1	3
280	111	4	2
281	113	3	4
282	106	4	2
283	98	2	2
284	85	4	5
285	99	4	2
286	84	6	6
287	72	2	1
288	91	5	4
289	65	2	2
290	75	7	5
291	64	2	3
292	73	4	4
293	60	0	0
294	59	4	0
295	61	5	2
296	56	0	1
297	45	2	0
298	58	2	1
299	51	1	1
300	51	1	2
301	42	1	0
302	57	1	2
303	39	1	3
304	56	4	2
305	42	2	2
306	41	3	1
307	35	0	3
308	38	1	2
309	29	4	3
310	38	3	2
311	33	1	1
312	18	3	0
313	22	4	1
314	25	5	3
315	29	3	0
316	26	1	1
317	28	2	1
318	30	3	2
319	29	1	0
320	29	1	2
321	22	0	1
322	29	3	0
323	33	3	4
324	18	2	1
325	10	0	2
326	16	2	0
327	22	0	1
328	14	2	1
329	22	1	1
330	14	0	1
331	14	1	0
332	14	0	1
333	18	1	1
334	15	3	3
335	17	1	1
336	14	1	0
337	13	2	2
338	15	1	1
339	14	3	1
340	15	0	0
341	13	0	2
342	9	0	0
343	12	2	1
344	9	2	2
345	6	2	2
346	11	3	0
347	10	2	1
348	9	1	0
349	3	0	0
350	10	1	1
351	8	1	2
352	6	1	0
353	5	2	2
354	13	1	3
355	8	1	2
356	6	0	0
357	5	0	0
358	7	1	5
359	4	0	0
360	6	1	0
361	5	1	1
362	9	0	0
363	5	1	0
364	11	1	1
365	7	0	1
366	9	0	0
367	4	0	1
368	5	2	1
369	6	2	1
370	3	0	0
371	6	1	2
372	5	1	1
373	5	1	1
374	3	1	1
375	3	0	0
376	6	1	0
377	4	3	2
378	5	1	2
379	5	3	0
380	4	0	0
381	4	0	1
382	2	0	0
383	4	1	2
384	1	0	0
385	2	1	0
386	3	0	2
387	3	1	1
388	4	0	1
389	4	1	0
390	2	1	1
391	0	0	2
392	0	2	2
393	5	3	1
394	1	1	2
395	4	1	1
396	1	1	0
397	6	3	3
398	0	1	0
399	4	2	1
400	1	0	1
401	3	0	1
402	3	0	0
403	0	2	0
404	3	2	3
405	3	0	1
406	4	2	1
407	4	0	1
408	0	1	2
409	2	3	1
410	5	0	0
411	0	1	1
412	3	1	1
413	2	0	0
414	1	0	1
415	0	1	0
416	3	1	3
417	2	0	2
418	3	2	0
419	3	1	0
420	2	2	0
421	0	1	1
422	2	1	0
423	1	1	1
424	1	1	1
425	1	0	0
426	1	5	1
427	0	1	0
429	1	0	1
430	1	1	1
432	3	3	4
433	2	0	0
434	2	0	1
435	3	0	0
436	1	2	2
437	2	0	0
438	1	2	2
439	1	0	0
440	1	1	0
442	0	1	0
444	1	0	0
445	0	2	0
446	2	1	2
447	1	1	1
448	1	1	0
449	2	0	0
450	3	0	1
451	1	0	0
453	2	1	1
454	0	1	1
455	1	1	0
456	2	0	0
457	1	0	1
458	1	1	0
460	1	0	0
461	2	0	0
463	2	2	1
464	1	0	0
465	2	0	0
466	1	0	0
467	2	0	2
469	1	0	0
470	1	0	0
471	1	0	0
472	3	1	2
473	0	1	0
474	1	1	1
477	1	0	0
478	3	0	0
479	1	2	0
480	1	1	1
483	1	0	0
485	1	0	0
486	0	1	3
487	0	2	1
489	1	0	0
490	1	0	0
491	3	0	1
492	0	1	0
493	0	2	1
494	1	0	0
496	1	0	0
498	0	1	1
499	1	1	1
500	0	1	1
501	2	0	0
502	0	1	1
504	1	0	0
505	1	0	1
507	1	0	0
508	2	0	2
510	1	0	0
511	1	0	0
513	3	0	0
514	4	4	2
515	1	1	1
517	1	0	1
518	1	0	1
519	1	1	0
521	1	0	0
523	2	0	1
524	0	1	0
526	1	0	0
527	1	1	1
528	1	0	0
529	2	0	0
530	1	0	0
531	0	1	0
532	1	1	0
533	1	0	1
536	0	1	0
538	2	0	1
540	1	1	1
541	0	2	1
544	0	1	0
546	1	1	0
547	0	1	0
549	1	1	1
550	1	2	1
552	0	1	0
553	1	0	1
554	0	0	1
556	0	1	0
558	1	0	0
559	1	1	1
561	0	1	1
563	0	1	1
567	1	0	0
568	1	0	0
570	2	1	1
571	1	0	0
572	2	0	0
573	1	0	0
574	0	0	1
575	1	0	0
576	0	0	1
577	1	0	0
579	3	1	1
580	0	0	1
585	1	2	0
586	0	0	1
588	0	1	0
589	1	0	1
593	1	0	0
594	1	1	1
595	0	1	0
601	2	0	0
602	0	1	0
603	0	2	0
609	1	0	0
612	0	1	0
615	0	1	0
620	1	0	0
623	1	0	1
624	1	2	1
626	1	0	0
632	1	1	1
633	1	0	1
634	1	0	0
636	1	1	1
640	1	0	1
642	1	0	1
643	1	0	1
644	1	0	1
645	0	1	0
646	1	0	0
647	1	0	0
649	1	1	0
652	0	1	0
659	0	1	0
666	0	1	0
671	2	1	1
674	1	1	1
685	1	0	0
689	0	1	1
691	1	0	0
693	0	1	1
699	1	0	0
716	1	1	1
734	0	1	1
756	0	1	0
765	1	0	0
789	1	0	0
793	1	0	0
795	1	0	1
796	0	1	0
802	1	0	0
818	1	0	0
834	1	0	1
850	0	1	0
857	1	0	0
874	1	0	1
890	0	1	0
1011	1	0	0
1090	1	1	1
1173	1	1	1
