# Supplementary material for: k-nonical space: sketching with reverse complements
Source: Bioinformatics. 2024 Oct 21;40(11):btae629. doi: 10.1093/bioinformatics/btae629 (PMC11549021; doi:10.1093/bioinformatics/btae629)
Supplement: btae629_Supplementary_Data [file btae629_supplementary_data.zip › syncmer_1_set_i3]

gap	c	s	u
0	2	1	2
1	14016781	0	36880270
2	33514231	32427513	68668718
3	29387972	28047190	57757996
4	26074503	23530951	48194309
5	22649614	19560598	40095713
6	20182952	16126142	33706304
7	17460718	14385002	29308991
8	22647463	31281992	35669914
9	19919667	28788908	29598010
10	17067297	24098385	22644430
11	14699201	20207271	17576470
12	13164473	17180999	13952253
13	11262161	14801034	10840732
14	9659440	12289270	8324203
15	8262690	10662425	6283450
16	6967984	8576147	4561897
17	5919752	6663353	3263704
18	5104505	5045964	2382026
19	4311389	4002502	1701668
20	3683887	3115808	1279350
21	3238580	2367710	897956
22	2688348	1793361	618941
23	2325817	1316608	433776
24	2030586	993658	293312
25	1715961	710317	205989
26	1444266	517561	140244
27	1241149	375795	94760
28	1064672	278586	66151
29	896110	204108	43423
30	762612	137291	28960
31	657244	99478	19549
32	565596	71112	12933
33	475550	48275	8499
34	407973	34190	5618
35	343784	23838	3861
36	290466	16806	2574
37	262273	13702	1626
38	219960	7968	1180
39	195765	5412	739
40	166380	3831	639
41	133647	2714	440
42	114029	1781	284
43	97781	1218	180
44	87005	862	132
45	75584	583	92
46	60364	397	95
47	51086	319	95
48	49325	221	36
49	37033	136	32
50	32557	94	18
51	30008	70	19
52	25117	58	20
53	19843	42	12
54	17245	33	10
55	14319	22	3
56	13187	17	7
57	12016	15	3
58	10334	6	4
59	7831	4	1
60	6987	3	0
61	5625	5	2
62	4983	4	2
63	4282	1	1
64	3543	1	1
65	3058	0	0
66	2551	3	2
67	2156	0	0
68	1897	0	0
69	1731	1	1
70	1380	0	1
71	1208	0	0
72	1047	0	0
73	842	1	1
74	746	0	0
75	628	1	0
76	505	0	0
77	443	0	0
78	392	0	0
79	391	0	1
80	308	1	0
81	232	0	0
82	220	0	0
83	185	0	0
84	174	0	0
85	154	0	0
86	123	0	0
87	110	1	0
88	97	1	0
89	73	0	0
90	70	0	0
91	63	0	0
92	49	0	0
93	46	0	0
94	48	0	0
95	40	0	0
96	33	0	0
97	32	0	0
98	29	0	0
99	24	0	0
100	16	0	0
101	23	0	0
102	18	0	0
103	16	0	0
104	13	0	0
105	15	0	0
106	18	0	0
107	5	0	0
108	14	0	0
109	7	0	0
110	11	0	0
111	9	0	0
112	8	0	0
113	7	0	0
114	4	0	0
115	3	0	0
116	4	0	0
117	7	0	0
118	7	0	0
119	7	0	0
120	7	0	0
121	9	0	0
122	6	0	0
123	8	0	0
124	8	0	0
125	2	0	0
126	5	0	0
127	3	0	0
128	6	0	0
129	1	0	0
130	2	0	0
131	3	0	0
132	3	0	0
134	7	0	0
135	4	0	0
136	1	0	0
138	2	0	0
139	3	0	0
140	5	0	0
141	3	0	0
142	1	0	0
143	1	0	0
144	1	0	0
145	2	0	0
146	2	0	0
147	2	0	0
148	3	0	0
149	2	0	0
150	1	0	0
151	1	0	0
152	3	0	0
153	1	0	0
154	1	0	0
156	7	0	0
157	4	0	0
159	2	0	0
160	1	0	0
161	2	0	0
162	3	0	0
163	1	0	0
166	1	0	0
167	2	0	0
168	1	0	0
169	2	0	0
170	2	0	0
173	2	0	0
174	1	0	0
176	3	0	0
177	1	0	0
182	2	0	0
183	1	0	0
184	2	0	0
185	1	0	0
187	1	0	0
193	2	0	0
194	2	0	0
195	1	0	0
197	1	0	0
198	2	0	0
199	1	0	0
201	2	0	0
202	1	0	0
203	1	0	0
204	1	0	0
206	2	0	0
208	2	0	0
212	1	0	0
222	1	0	0
224	1	0	0
229	1	0	0
230	1	0	0
232	1	0	0
233	1	0	0
234	1	0	0
235	1	0	0
240	2	0	0
248	2	0	0
250	1	0	0
253	1	0	0
254	1	0	0
257	1	0	0
262	1	0	0
264	1	0	0
266	1	0	0
287	1	0	0
288	1	0	0
298	1	0	0
300	2	0	0
302	1	0	0
305	1	0	0
308	1	0	0
328	1	0	0
364	1	0	0
368	1	0	0
369	1	0	0
377	1	0	0
389	1	0	0
393	1	0	0
412	1	0	0
446	1	0	0
450	1	0	0
497	1	0	0
509	1	0	0
519	1	0	0
542	1	0	0
560	1	0	0
616	1	0	0
1217	1	0	0
