# Supplementary material for: k-nonical space: sketching with reverse complements
Source: Bioinformatics. 2024 Oct 21;40(11):btae629. doi: 10.1093/bioinformatics/btae629 (PMC11549021; doi:10.1093/bioinformatics/btae629)
Supplement: btae629_Supplementary_Data [file btae629_supplementary_data.zip › frac_set_i3]

gap	c	s	u
0	0	1	1
1	35628591	35659424	76352039
2	32333139	32584996	63746778
3	28166482	28285850	52417127
4	25064058	25241613	43883843
5	22037486	22523559	36872293
6	19805670	20033973	30989264
7	17585706	17954432	26313897
8	15691745	15747577	21902818
9	13781517	14082814	18413213
10	12388172	12558499	15503082
11	10961178	11050749	12938885
12	9751193	9962111	11064354
13	8753705	8770878	9313727
14	7756717	7755781	7833889
15	6944061	6968901	6430835
16	6098744	6203169	5365229
17	5497479	5483519	4539019
18	4846645	4933791	3883036
19	4352396	4325041	3223595
20	3873251	3853732	2732832
21	3453818	3422873	2298077
22	3064018	3048742	1943019
23	2761807	2732998	1654351
24	2437709	2390225	1388564
25	2163258	2148723	1176136
26	1920311	1908240	990102
27	1735202	1684377	832705
28	1537452	1511365	709063
29	1366636	1340002	599453
30	1205567	1183114	498946
31	1092076	1064611	431401
32	965950	955031	362528
33	868257	843507	309927
34	762285	749196	257430
35	680039	667889	221583
36	605122	588143	189056
37	550291	533142	166640
38	474180	467933	133352
39	426909	415823	114146
40	381215	371673	98649
41	339770	326796	82549
42	299727	292655	68558
43	269458	262011	60552
44	241541	231507	50646
45	213038	206061	42947
46	191688	191067	36715
47	175295	164773	33658
48	150126	145226	26648
49	136612	130275	22461
50	119835	116362	19655
51	109058	105152	16527
52	96843	92110	14354
53	86312	80482	11778
54	75496	72942	9994
55	66871	63108	8492
56	60211	57410	7457
57	53992	50085	6520
58	49569	47699	6430
59	42817	40334	4584
60	37952	36076	3975
61	33647	32113	3431
62	30701	28650	2967
63	27782	25087	2620
64	23894	21997	2131
65	21745	19637	1895
66	19679	17582	1599
67	16929	15996	1427
68	15399	14164	1226
69	14520	14777	1030
70	12258	11268	873
71	11228	11385	801
72	9974	8840	672
73	9215	7962	586
74	7954	8076	515
75	7034	6229	382
76	7689	5756	375
77	5515	5163	318
78	4996	4519	287
79	4446	3988	220
80	4121	3547	217
81	3444	3139	188
82	3120	2704	158
83	2845	2670	149
84	2490	2288	104
85	2119	2465	91
86	2020	1695	70
87	1868	1618	76
88	1673	1400	90
89	1457	1256	63
90	1332	1171	58
91	1286	1020	50
92	1071	953	38
93	1019	841	35
94	866	700	38
95	751	655	25
96	751	569	31
97	604	546	30
98	558	496	34
99	471	418	24
100	468	365	17
101	355	294	16
102	328	277	19
103	303	263	13
104	272	230	9
105	247	203	13
106	186	175	15
107	203	154	1
108	189	142	7
109	159	131	10
110	154	101	6
111	146	110	7
112	133	102	6
113	100	79	9
114	102	84	6
115	91	97	7
116	81	57	5
117	59	63	4
118	68	46	5
119	50	47	2
120	53	49	3
121	36	41	3
122	45	31	3
123	38	24	2
124	32	32	5
125	27	36	2
126	33	28	3
127	28	23	0
128	22	16	1
129	15	16	2
130	18	17	4
131	20	16	2
132	22	11	3
133	22	15	2
134	7	15	1
135	16	9	2
136	4	7	0
137	12	8	3
138	11	14	2
139	17	8	6
140	10	14	1
141	7	6	4
142	6	10	2
143	7	5	2
144	5	6	2
145	11	3	2
146	8	9	2
147	4	2	2
148	6	5	0
149	3	3	1
150	9	8	1
151	6	4	2
152	5	3	1
153	5	1	0
154	7	3	1
155	2	2	1
156	4	5	3
157	2	3	1
158	3	2	0
159	4	3	0
160	2	5	2
161	1	4	0
162	1	4	1
163	4	2	0
164	0	1	1
165	5	6	1
166	4	1	0
167	4	1	0
168	2	1	1
169	1	5	2
170	3	1	0
171	1	0	0
172	2	3	0
173	1	3	0
174	1	4	1
175	2	1	1
176	2	0	0
177	0	4	1
178	3	2	1
180	0	1	0
181	1	3	1
182	2	2	0
183	2	2	0
184	1	1	0
185	3	5	2
186	2	1	0
187	2	1	1
188	3	3	1
189	1	1	0
190	1	1	0
191	0	1	0
192	1	0	0
193	2	0	0
194	0	0	1
195	1	1	0
196	0	2	0
197	1	0	0
198	0	1	0
200	1	2	0
201	0	1	0
202	1	1	0
203	0	2	2
205	2	1	1
206	2	0	1
207	0	3	1
208	1	3	0
209	1	1	1
210	0	1	0
212	0	2	0
214	1	0	0
215	0	2	1
216	1	0	0
218	2	2	2
220	1	1	0
223	2	1	0
224	1	0	1
226	0	1	0
227	2	1	0
228	1	2	0
229	1	1	0
230	2	2	1
232	1	0	1
233	0	1	1
234	1	1	0
235	1	1	1
236	0	1	1
237	2	1	1
239	1	1	0
240	0	1	0
241	0	0	1
242	1	0	0
244	0	1	0
245	0	0	1
246	0	1	0
248	0	1	0
249	1	1	0
250	0	1	0
251	0	1	0
252	2	2	1
253	0	1	0
256	1	2	1
257	1	0	0
260	1	1	0
261	0	1	0
266	0	1	0
267	0	1	0
272	1	1	0
273	0	1	0
274	0	1	0
276	0	0	1
278	0	1	0
279	0	1	0
281	1	1	0
282	1	0	0
288	0	2	0
290	0	1	0
295	0	1	1
297	1	0	1
298	1	0	0
302	1	1	0
303	0	1	0
305	0	1	0
311	1	1	0
312	0	1	1
315	0	1	1
317	1	0	0
320	1	0	0
322	0	1	0
323	0	1	1
325	1	0	0
326	1	1	0
331	1	0	0
344	0	1	0
357	1	0	0
358	1	0	0
360	0	1	1
361	1	1	1
365	0	1	1
366	0	0	1
378	1	2	1
379	1	0	0
391	0	1	0
392	1	0	0
395	2	0	0
399	1	0	0
402	1	0	0
414	0	1	0
416	0	1	0
421	1	0	0
431	0	1	0
448	0	1	1
449	1	0	0
450	1	0	0
452	0	1	0
456	1	0	0
464	1	1	1
495	0	1	0
502	0	1	0
526	1	1	1
540	0	0	1
542	1	1	0
556	0	1	0
600	0	1	0
602	1	0	0
603	1	0	0
632	0	1	1
634	1	0	0
665	0	1	0
675	0	1	0
1107	0	1	1
1201	1	0	0
1314	1	0	0
