# Supplementary material for: k-nonical space: sketching with reverse complements
Source: Bioinformatics. 2024 Oct 21;40(11):btae629. doi: 10.1093/bioinformatics/btae629 (PMC11549021; doi:10.1093/bioinformatics/btae629)
Supplement: btae629_Supplementary_Data [file btae629_supplementary_data.zip › syncmer_15_set_i3]

gap	c	s	u
0	1	0	1
1	3782555	0	10083246
2	9482247	9164188	20552540
3	8796786	8727293	18710398
4	8453056	7877251	17027870
5	7663031	6989448	15096681
6	7133709	6470980	13772658
7	6649769	5804135	12426557
8	6191803	5324110	11394540
9	5840147	4893868	10372346
10	5522003	4542556	9568705
11	5149226	4178067	8729290
12	4890321	3872554	8120716
13	4692087	3619137	7639413
14	4406702	3396576	6970231
15	4176663	3158937	6482323
16	5841988	8153449	9491075
17	5405335	7854844	8498296
18	4932737	7106307	7375201
19	4647728	6485571	6528669
20	4250018	5892177	5673379
21	3971414	5358260	4984174
22	3632511	4963533	4401175
23	3419854	4558008	3897044
24	3158349	4198383	3429472
25	2963270	3877297	3047376
26	2790243	3537118	2692594
27	2565753	3292107	2351345
28	2356368	3072668	2057233
29	2199027	2840011	1826271
30	2058722	2645242	1611726
31	1923708	2475256	1402481
32	1746350	2170755	1181421
33	1617292	1932716	1007569
34	1497244	1707313	850893
35	1391749	1515529	737330
36	1289028	1349507	625213
37	1189728	1214228	535652
38	1091726	1059156	454533
39	1026030	949822	389140
40	937767	842374	332870
41	869316	737404	280245
42	799364	642702	237807
43	746444	563526	199266
44	692485	502939	170485
45	636251	437738	142375
46	580339	378280	118015
47	543254	332390	99098
48	502005	289148	82248
49	463642	246982	69490
50	431697	215600	60649
51	396831	184318	48426
52	367413	160495	40567
53	340771	140217	33284
54	319998	117937	27503
55	289365	105748	25401
56	267620	85618	18876
57	246489	74587	16704
58	232092	63814	13097
59	213680	54678	10897
60	194980	46224	9134
61	181111	42217	7477
62	166970	33592	5980
63	159266	28869	5121
64	143593	24139	4242
65	133395	20149	3420
66	121738	17504	2827
67	112182	15221	2338
68	107066	12365	2093
69	96174	10625	1682
70	88729	8766	1330
71	82503	7465	1096
72	76014	6167	940
73	70010	5391	778
74	65278	4730	879
75	61788	3745	504
76	56697	3253	454
77	51965	2663	387
78	47816	2172	275
79	44057	1824	272
80	40973	1535	219
81	37611	1404	164
82	34717	1145	174
83	33547	998	155
84	30038	760	116
85	27317	690	95
86	25887	582	75
87	24094	508	92
88	21878	403	61
89	20698	361	59
90	19129	288	50
91	19010	243	44
92	15887	216	48
93	14552	174	40
94	13516	163	31
95	12830	111	20
96	11838	122	35
97	10879	84	20
98	9858	81	22
99	9437	65	13
100	8430	67	20
101	8415	44	13
102	7166	53	20
103	6725	41	12
104	6103	39	11
105	5788	25	11
106	5223	22	3
107	4831	22	13
108	4528	14	4
109	4482	14	6
110	3919	17	7
111	3718	20	17
112	3340	17	6
113	3039	14	5
114	2835	6	2
115	2781	6	3
116	2434	19	11
117	2301	5	3
118	2107	15	7
119	1913	9	5
120	1847	8	4
121	1629	2	1
122	1546	9	5
123	1380	4	2
124	1346	8	7
125	1215	7	3
126	1171	5	3
127	989	8	4
128	958	7	4
129	873	0	1
130	831	8	6
131	781	9	5
132	731	2	3
133	665	1	2
134	688	2	2
135	578	3	2
136	567	6	4
137	497	6	3
138	456	3	4
139	409	3	3
140	380	2	1
141	385	2	2
142	919	3	3
143	379	1	3
144	304	4	2
145	242	2	1
146	266	4	2
147	201	4	1
148	242	3	0
149	205	5	2
150	186	3	0
151	192	3	0
152	165	1	1
153	148	2	3
154	123	1	4
155	134	3	1
156	110	3	2
157	117	1	0
158	108	2	2
159	95	1	2
160	93	1	0
161	77	1	0
162	67	1	0
163	58	0	2
164	46	1	2
165	57	1	1
166	52	1	1
167	51	1	0
168	44	0	0
169	36	1	2
170	37	1	2
171	35	1	1
172	33	2	1
173	40	0	1
174	27	3	2
175	23	0	2
176	11	2	0
177	33	0	0
178	28	0	0
179	22	1	0
180	17	2	2
181	22	0	0
182	23	1	0
183	21	2	2
184	18	0	0
185	8	0	1
186	12	2	2
187	12	2	1
188	9	0	0
189	16	0	0
190	12	0	1
191	7	1	1
192	12	0	0
193	11	1	1
194	11	2	0
195	10	1	1
196	8	0	0
197	8	0	0
198	6	2	0
199	8	1	0
200	11	0	0
201	3	1	0
202	9	1	0
203	7	0	1
204	7	1	0
205	8	1	0
206	6	0	0
207	5	0	0
208	7	0	0
209	7	1	1
210	4	0	0
211	9	0	0
212	6	0	0
213	2	1	1
214	4	1	1
215	3	0	0
216	2	0	0
217	5	0	0
218	2	0	0
220	1	0	0
221	3	2	2
222	6	0	1
223	3	0	0
224	3	1	1
225	3	0	0
226	5	0	0
227	2	0	0
228	4	1	1
229	1	1	1
230	5	0	1
231	0	0	1
232	3	0	0
233	2	0	0
234	2	0	1
235	1	1	1
236	1	0	0
237	3	0	0
238	3	1	1
239	4	1	0
241	3	0	0
242	3	0	0
243	2	0	0
244	2	1	0
245	6	0	0
246	2	0	0
247	1	0	0
248	3	1	1
249	1	0	0
251	1	1	0
253	1	0	1
255	1	0	0
256	3	0	0
257	1	0	0
258	1	0	0
259	3	0	0
260	4	1	0
261	1	1	1
262	3	0	0
263	3	0	0
264	2	0	1
265	2	0	0
266	5	0	0
268	0	0	1
269	1	0	0
272	1	0	0
273	1	0	0
274	0	1	0
276	2	0	1
277	3	0	0
279	2	0	0
280	2	3	1
281	2	0	0
283	1	0	0
285	1	0	0
286	1	0	0
288	0	1	1
290	1	0	0
291	1	1	0
292	1	0	0
294	0	0	1
295	3	0	0
296	2	0	0
297	2	0	0
298	1	1	1
300	1	1	1
301	4	0	0
303	1	0	1
304	0	1	0
305	1	0	0
308	2	0	0
309	2	0	0
311	1	0	0
312	1	1	1
316	1	0	0
318	1	0	1
320	1	0	1
321	1	0	0
322	3	0	0
323	2	0	1
324	3	1	0
325	1	0	0
327	1	1	0
328	1	1	1
329	1	0	0
330	2	0	0
331	3	1	0
333	1	1	1
338	1	1	0
340	2	0	0
341	1	0	0
342	1	0	0
345	0	1	0
346	1	1	1
347	0	1	1
350	1	0	0
354	1	0	0
355	1	0	0
357	1	0	0
358	1	0	0
360	2	0	0
362	1	0	1
363	3	0	0
367	1	0	0
368	1	0	0
370	1	0	0
371	1	0	0
376	0	0	1
378	1	1	0
379	1	0	0
381	1	0	0
382	2	0	0
383	2	0	0
389	2	0	0
394	1	0	0
395	2	0	0
396	1	0	0
397	0	1	1
400	0	1	0
406	1	0	0
410	1	0	0
412	1	0	0
415	1	0	0
416	1	0	0
422	1	0	0
423	1	0	0
432	1	0	0
438	1	0	0
440	1	0	0
450	0	1	1
464	1	0	0
469	1	0	0
474	1	0	0
483	1	0	0
486	0	0	1
493	1	0	0
497	1	0	0
498	1	0	0
505	0	1	0
507	1	0	0
520	1	0	0
536	1	0	0
547	0	1	1
553	2	0	1
554	1	0	0
565	0	1	0
570	1	0	0
574	1	0	0
578	1	0	0
580	0	1	1
588	1	0	0
592	1	0	0
595	1	1	1
607	0	0	1
611	1	0	0
616	1	0	0
623	0	1	0
634	1	0	0
650	1	0	0
668	1	0	0
679	1	0	0
731	1	0	0
733	1	0	0
757	1	0	0
785	1	0	0
905	1	0	0
978	1	0	0
985	1	0	0
1102	0	1	1
1552	1	0	0
