# Supplementary material for: k-nonical space: sketching with reverse complements
Source: Bioinformatics. 2024 Oct 21;40(11):btae629. doi: 10.1093/bioinformatics/btae629 (PMC11549021; doi:10.1093/bioinformatics/btae629)
Supplement: btae629_Supplementary_Data [file btae629_supplementary_data.zip › syncmer_0_set_i2]

gap	c	s	u
0	1	4	4
1	37754967	35536496	77317922
2	30003587	28723874	60383620
3	24786659	22307004	47450387
4	22402386	19434258	39950331
5	19976803	16102961	33711851
6	17478431	13857935	28699472
7	15936149	12078372	25531316
8	14465962	10709579	21931449
9	19299776	27756253	30362140
10	16613077	23216349	23584350
11	14627987	19435051	18848361
12	12939384	16626290	15160185
13	11084518	14339452	11840604
14	9449482	12154584	9375863
15	8191367	10664353	7271505
16	7205194	9203770	5695503
17	6349412	8083275	4604847
18	5406424	6362279	3386503
19	4667121	5199728	2586198
20	4148775	4154871	1918798
21	3522709	3401257	1494689
22	3054659	2645596	1082463
23	2625741	2124267	797450
24	2250677	1695479	596964
25	1951962	1294136	435246
26	1706228	1023030	325989
27	1446051	763943	219915
28	1263633	574528	157094
29	1039494	449075	108167
30	917881	337025	79610
31	819909	258589	59014
32	673014	191299	39080
33	597345	137131	25983
34	494514	102559	18588
35	429208	75414	12679
36	364754	55032	9660
37	313365	40412	5989
38	271963	30068	4438
39	244175	20594	2728
40	210699	15127	1977
41	173340	11325	1354
42	160680	7904	907
43	131377	5458	595
44	112613	3916	361
45	98849	2664	243
46	83858	1835	150
47	74258	1333	111
48	63622	1047	82
49	53692	660	40
50	47291	501	36
51	40042	304	13
52	34891	218	15
53	29977	150	6
54	25780	109	11
55	22032	80	4
56	19660	41	0
57	16627	35	0
58	14791	28	2
59	12340	22	1
60	11047	7	0
61	9255	7	0
62	8400	8	1
63	6847	5	0
64	5964	0	0
65	5087	3	0
66	4325	0	0
67	3728	2	0
68	3166	0	0
69	2828	0	0
70	2317	0	0
71	2093	1	0
72	1899	0	0
73	1930	0	0
74	1508	0	0
75	1120	0	0
76	992	0	0
77	858	0	0
78	827	0	0
79	669	0	0
80	524	0	0
81	485	0	0
82	412	0	0
83	336	0	0
84	318	0	0
85	268	0	0
86	238	0	0
87	218	0	0
88	178	0	0
89	171	0	0
90	142	0	0
91	117	0	0
92	116	0	0
93	89	0	0
94	83	0	0
95	79	0	0
96	71	0	0
97	51	0	0
98	42	0	0
99	39	0	0
100	42	0	0
101	27	0	0
102	28	0	0
103	25	0	0
104	21	0	0
105	25	0	0
106	20	0	0
107	14	0	0
108	11	0	0
109	17	0	0
110	9	0	0
111	8	0	0
112	10	0	0
113	4	0	0
114	14	0	0
115	5	0	0
116	8	0	0
117	2	0	0
118	2	0	0
119	4	0	0
120	5	0	0
121	4	0	0
122	11	0	0
123	3	0	0
124	2	0	0
126	4	0	0
128	3	0	0
129	3	0	0
130	4	0	0
132	2	0	0
133	4	0	0
134	2	0	0
135	1	0	0
137	1	0	0
138	4	0	0
139	1	0	0
140	3	0	0
141	1	0	0
142	1	0	0
143	1	0	0
147	1	0	0
148	1	0	0
150	1	0	0
152	5	0	0
153	1	0	0
155	3	0	0
161	1	0	0
162	4	0	0
163	1	0	0
165	1	0	0
169	1	0	0
171	1	0	0
174	1	0	0
175	1	0	0
179	1	0	0
180	2	0	0
181	1	0	0
182	1	0	0
184	1	0	0
185	1	0	0
186	1	0	0
187	1	0	0
188	1	0	0
189	1	0	0
190	1	0	0
192	1	0	0
194	1	0	0
196	2	0	0
197	1	0	0
199	2	0	0
201	1	0	0
205	1	0	0
222	1	0	0
224	1	0	0
239	1	0	0
240	1	0	0
241	1	0	0
248	1	0	0
254	1	0	0
257	1	0	0
258	1	0	0
261	1	0	0
280	1	0	0
282	1	0	0
286	1	0	0
305	1	0	0
318	1	0	0
329	1	0	0
336	1	0	0
345	1	0	0
371	1	0	0
372	1	0	0
391	1	0	0
442	1	0	0
555	1	0	0
568	1	0	0
584	1	0	0
