# Supplementary material for: k-nonical space: sketching with reverse complements
Source: Bioinformatics. 2024 Oct 21;40(11):btae629. doi: 10.1093/bioinformatics/btae629 (PMC11549021; doi:10.1093/bioinformatics/btae629)
Supplement: btae629_Supplementary_Data [file btae629_supplementary_data.zip › syncmer_1_set_i2]

gap	c	s	u
0	1	2	2
1	13430552	1	36462952
2	32314163	32143025	68831597
3	28728412	27356591	56774079
4	25507122	23596659	47081713
5	22396151	19223644	39075233
6	19431964	16324922	32377013
7	17338835	14056843	28010025
8	22445216	31884688	36459244
9	20324385	29071879	30262266
10	17096754	24260727	23276879
11	14974796	20312821	18089038
12	12321565	16843567	13571448
13	11003343	14634126	10793972
14	9438119	12306819	8266729
15	8337513	10557077	6363944
16	7027390	8496073	4646398
17	5991898	6610654	3411282
18	5183128	5067253	2447172
19	4473658	4029799	1780043
20	3713436	3074270	1269482
21	3237095	2361978	918638
22	2756984	1791661	643073
23	2370789	1340050	450904
24	2053190	1003243	315636
25	1707051	729355	217268
26	1483398	553557	156563
27	1279987	396987	105359
28	1081226	296800	76571
29	941634	206356	47556
30	797232	148110	32267
31	672089	104939	21641
32	583078	75510	16925
33	493543	52376	10707
34	420551	42055	6650
35	364019	27250	4717
36	326251	18614	3114
37	263521	12946	2244
38	223084	9292	1613
39	199774	6588	1133
40	167079	4620	783
41	149840	3400	612
42	125576	2553	455
43	109490	1747	292
44	92243	1269	247
45	77202	899	187
46	65793	692	164
47	56095	484	118
48	48837	377	98
49	43580	259	71
50	35983	209	72
51	30430	162	52
52	28519	127	47
53	22418	88	30
54	20847	69	28
55	16808	69	21
56	14888	44	10
57	12717	47	21
58	10600	30	15
59	9171	23	7
60	8383	20	10
61	6580	15	2
62	5864	13	4
63	5592	8	5
64	5048	7	1
65	4276	10	5
66	3413	3	0
67	2768	6	0
68	2390	2	1
69	2188	2	4
70	1695	1	0
71	1513	2	1
72	1264	0	0
73	1042	0	1
74	923	0	0
75	770	0	0
76	692	0	0
77	577	0	0
78	484	1	0
79	406	1	1
80	366	1	0
81	322	0	0
82	299	0	0
83	235	0	0
84	193	0	0
85	176	1	0
86	144	0	0
87	130	0	0
88	117	0	0
89	108	1	0
90	82	0	0
91	75	0	0
92	60	0	0
93	51	0	0
94	65	0	0
95	42	0	0
96	45	0	0
97	31	0	0
98	24	0	0
99	23	0	0
100	26	0	0
101	23	0	0
102	14	0	0
103	12	0	0
104	16	0	0
105	16	0	0
106	9	0	0
107	12	0	0
108	17	0	0
109	12	0	0
110	11	0	0
111	8	0	0
112	7	0	0
113	9	0	0
114	6	0	0
115	7	0	0
116	9	0	0
117	6	0	0
118	4	0	0
119	4	0	0
120	4	0	0
121	7	0	0
122	3	0	0
123	3	0	0
124	5	0	0
125	1	0	0
126	4	0	0
127	4	0	0
128	1	0	0
129	4	0	0
131	4	0	0
132	3	0	0
133	3	0	0
134	3	0	0
135	6	0	0
136	2	0	0
138	1	0	0
139	3	0	0
140	2	0	0
141	3	0	0
142	1	0	0
143	1	0	0
144	4	0	0
145	3	0	0
146	2	0	0
147	1	0	0
148	3	0	0
149	2	0	0
150	1	0	0
151	4	0	0
152	2	0	0
153	1	0	0
154	3	0	0
156	3	0	0
157	2	0	0
159	1	0	0
162	1	0	0
163	2	0	0
164	1	0	0
165	1	0	0
166	3	0	0
167	3	0	0
169	2	0	0
170	1	0	0
173	1	0	0
174	1	0	0
175	2	0	0
178	3	0	0
180	1	0	0
184	2	0	0
187	1	0	0
189	4	0	0
191	1	0	0
194	1	0	0
197	1	0	0
200	1	0	0
202	1	0	0
203	1	0	0
206	1	0	0
208	1	0	0
209	1	0	0
210	1	0	0
211	2	0	0
216	1	0	0
217	1	0	0
219	1	0	0
220	1	0	0
224	1	0	0
225	1	0	0
227	3	0	0
229	1	0	0
235	1	0	0
239	1	0	0
243	1	0	0
246	1	0	0
249	1	0	0
251	1	0	0
252	1	0	0
254	1	0	0
256	1	0	0
258	2	0	0
261	2	0	0
271	1	0	0
276	1	0	0
278	1	0	0
281	2	0	0
283	2	0	0
307	1	0	0
311	1	0	0
315	1	0	0
326	1	0	0
341	1	0	0
352	1	0	0
356	1	0	0
386	1	0	0
420	1	0	0
451	1	0	0
455	1	0	0
485	1	0	0
524	1	0	0
558	1	0	0
589	1	0	0
609	1	0	0
612	1	0	0
685	1	0	0
