# Supplementary material for: k-nonical space: sketching with reverse complements
Source: Bioinformatics. 2024 Oct 21;40(11):btae629. doi: 10.1093/bioinformatics/btae629 (PMC11549021; doi:10.1093/bioinformatics/btae629)
Supplement: btae629_Supplementary_Data [file btae629_supplementary_data.zip › syncmer_15_set_i1]

gap	c	s	u
0	1	1	2
1	3837125	2	10228688
2	9447438	9058181	20457403
3	8898870	8597310	18726679
4	8399551	7962916	17016429
5	7693682	7065102	15185395
6	7115078	6379386	13615746
7	6604326	5812041	12349520
8	6232069	5430826	11402558
9	5839957	4921290	10324576
10	5535735	4529839	9549740
11	5160923	4185780	8758593
12	4883264	3857084	8078213
13	4614379	3622023	7484654
14	4416000	3383650	6959670
15	4167383	3154093	6468002
16	5760551	8197529	9474276
17	5323321	7877944	8484292
18	5035775	7160220	7533883
19	4639567	6529965	6543300
20	4271097	5928257	5734069
21	3956339	5397287	5001338
22	3650131	4994104	4409379
23	3376442	4548243	3862510
24	3184508	4161395	3419902
25	2948023	3837677	2999856
26	2715980	3545011	2633963
27	2527658	3294382	2342747
28	2363003	3051807	2068908
29	2210160	2809263	1807251
30	2047275	2646188	1631159
31	1904774	2453876	1403181
32	1784833	2203649	1202301
33	1627210	1940032	1017537
34	1519120	1714662	872912
35	1392346	1516077	739536
36	1272883	1349776	628748
37	1178293	1192292	535060
38	1095418	1055479	459551
39	1020898	941028	394437
40	946505	820637	332946
41	871874	741430	285515
42	807918	649250	237883
43	741907	567684	204319
44	708630	503451	170610
45	634530	440626	145649
46	588419	377099	120248
47	543199	327160	100349
48	502279	283688	83316
49	473043	242820	69671
50	438415	212791	59298
51	399337	183792	49176
52	370025	160969	40868
53	339730	136015	34535
54	313613	117020	28323
55	291273	99914	23435
56	268647	86478	19358
57	247624	74395	16460
58	229921	67018	14759
59	212543	54222	11500
60	196212	45793	9405
61	182824	40730	8210
62	168352	33094	6367
63	159084	28366	5411
64	142186	24372	4162
65	132699	20452	3550
66	122673	17074	2910
67	113313	14246	2363
68	107009	12516	2002
69	98093	10276	1660
70	91219	8776	1347
71	83500	7310	1146
72	77174	6096	877
73	72158	5200	828
74	67593	4321	639
75	62889	3717	547
76	56542	3092	459
77	52731	2656	376
78	48262	2176	327
79	44722	1933	280
80	41221	1591	226
81	38024	1212	156
82	35303	1066	164
83	32867	916	136
84	30320	818	122
85	27862	611	91
86	26001	1056	653
87	24342	461	77
88	21991	372	65
89	20400	329	61
90	18831	248	48
91	17369	233	38
92	15922	183	37
93	15091	158	27
94	14140	132	16
95	12888	124	20
96	12039	106	15
97	10861	91	18
98	10251	74	16
99	9540	52	16
100	8712	43	8
101	8174	49	11
102	7586	39	11
103	6941	40	6
104	6429	33	9
105	5975	22	7
106	5615	39	6
107	5428	20	7
108	4655	19	5
109	4419	18	3
110	4013	15	5
111	3726	16	5
112	3385	12	8
113	3507	15	7
114	2993	10	6
115	2793	15	3
116	2409	8	5
117	2291	8	4
118	2095	8	2
119	2390	5	3
120	1821	11	4
121	1751	4	1
122	1588	5	2
123	1400	5	2
124	1397	4	3
125	1264	6	4
126	1203	0	0
127	1078	2	4
128	982	1	2
129	883	5	1
130	851	4	3
131	787	3	4
132	715	3	1
133	676	3	2
134	657	1	0
135	599	4	2
136	537	2	1
137	527	4	2
138	474	6	3
139	426	2	0
140	436	3	1
141	394	1	0
142	321	3	4
143	322	2	2
144	288	7	3
145	276	2	3
146	258	4	6
147	243	1	1
148	245	2	3
149	178	3	1
150	198	1	0
151	186	2	1
152	140	2	2
153	170	1	2
154	132	0	2
155	145	1	1
156	106	0	0
157	117	0	0
158	94	1	0
159	106	0	0
160	92	1	0
161	101	2	2
162	59	2	2
163	75	1	1
164	69	2	2
165	81	0	0
166	44	0	0
167	52	2	0
168	45	2	1
169	48	2	1
170	53	2	1
171	38	0	0
172	35	1	0
173	35	1	1
174	32	3	3
175	32	1	1
176	30	0	0
177	36	1	1
178	23	0	0
179	29	1	1
180	21	0	0
181	25	2	1
182	22	1	0
183	22	0	0
184	13	1	2
185	14	1	1
186	12	2	0
187	17	0	1
188	20	1	2
189	13	0	1
190	9	0	2
191	6	1	2
192	14	2	0
193	11	0	0
194	9	0	0
195	10	0	0
196	8	1	0
197	7	0	0
198	7	0	0
199	6	0	0
200	10	1	1
201	5	0	0
202	2	0	0
203	7	2	1
204	7	0	0
205	5	0	0
206	5	1	1
207	5	0	0
208	5	0	0
209	2	1	0
210	8	0	1
211	3	1	1
212	4	1	0
213	3	0	0
214	3	1	0
215	1	0	0
216	4	1	1
217	4	0	0
218	3	0	0
220	2	0	0
221	2	0	1
222	3	1	1
223	1	1	0
224	2	2	1
225	1	0	0
226	5	1	1
227	3	0	0
228	5	0	0
229	5	0	1
230	4	0	0
231	3	1	2
232	1	0	0
233	1	1	2
234	1	1	2
235	1	0	0
236	3	1	0
237	1	0	0
238	2	0	0
239	2	0	0
240	2	0	0
241	1	0	0
242	2	1	0
243	5	0	0
245	5	0	0
246	2	0	0
247	4	0	0
248	0	1	2
249	2	0	0
251	1	1	0
252	3	0	0
253	1	1	0
254	2	0	0
255	4	0	0
256	4	0	0
258	3	0	0
260	1	0	0
261	1	1	0
262	3	0	0
263	2	0	0
265	3	0	0
266	0	1	0
267	1	0	0
268	1	0	0
270	1	1	0
271	1	0	0
272	1	0	0
273	1	0	0
274	2	0	0
275	2	0	0
276	0	1	1
277	1	0	0
278	1	0	0
279	1	0	0
280	2	0	0
284	2	0	0
285	1	0	0
286	1	0	0
287	2	0	1
288	1	0	0
290	2	0	0
292	1	0	0
293	2	0	0
294	1	0	1
295	1	0	0
296	1	0	0
297	3	1	1
298	2	0	0
301	1	0	0
302	0	0	1
304	1	0	0
305	2	0	1
306	2	0	0
307	0	1	2
308	2	0	0
309	1	1	0
311	2	1	1
312	1	0	0
313	2	0	0
314	2	0	0
315	1	0	0
316	1	0	0
318	2	0	0
322	1	0	0
324	1	0	0
325	3	0	0
326	2	1	0
327	1	0	0
329	3	1	1
330	1	0	0
331	1	0	0
332	3	0	0
333	2	0	0
337	1	1	0
338	0	0	2
339	0	1	0
343	1	1	1
345	1	1	0
346	1	0	0
347	1	0	0
349	3	0	0
352	0	1	0
354	3	1	2
356	1	0	0
357	0	1	0
358	1	0	0
361	1	0	0
362	1	0	0
364	1	0	0
365	1	0	0
366	2	0	0
367	3	0	0
378	2	0	0
380	1	0	0
382	1	0	0
384	1	0	0
386	1	0	0
388	2	0	0
392	1	0	0
402	1	1	1
410	1	1	1
418	1	0	0
422	1	0	0
430	2	0	0
441	1	0	0
442	1	0	0
451	2	1	1
453	0	1	0
457	1	0	0
459	1	0	0
461	1	0	0
463	1	0	0
479	1	0	0
480	1	0	1
486	0	1	0
493	1	0	0
496	1	0	0
498	1	1	1
508	1	0	0
513	1	0	1
517	1	0	0
518	1	0	0
519	1	0	0
523	1	0	0
530	1	0	0
534	1	0	0
538	0	1	0
540	1	0	0
544	1	0	1
553	1	0	0
554	0	1	0
563	1	0	0
566	0	1	1
584	1	0	0
586	0	0	1
591	1	0	0
601	0	1	0
607	1	0	0
608	2	0	0
611	0	0	1
633	0	1	0
663	1	0	0
673	1	0	0
708	1	0	0
839	1	0	0
977	1	0	0
1095	1	1	1
