# Supplementary material for: k-nonical space: sketching with reverse complements
Source: Bioinformatics. 2024 Oct 21;40(11):btae629. doi: 10.1093/bioinformatics/btae629 (PMC11549021; doi:10.1093/bioinformatics/btae629)
Supplement: btae629_Supplementary_Data [file btae629_supplementary_data.zip › syncmer_7_set_i3]

gap	c	s	u
1	13362905	1	35381088
2	31826473	29461115	65963867
3	28954537	27635220	56956983
4	24680643	22443892	45738016
5	23010639	18972903	40736847
6	19019366	16194386	32782553
7	18627573	13796793	29400097
8	22508953	31003069	35750707
9	20177153	28374324	29388345
10	17278237	23856858	22942693
11	14601709	20237808	17742497
12	12898882	17063595	13841923
13	11105538	14622267	10713029
14	9584546	12393858	8398051
15	8288965	10612700	6336101
16	7019028	8398817	4614669
17	6072009	6594184	3392829
18	5076293	5318534	2493477
19	4468264	4059311	1780428
20	3828110	3245432	1311903
21	3166943	2446309	917377
22	2717345	1863725	658460
23	2301111	1456395	484273
24	1980798	1054000	331392
25	1679921	811861	238294
26	1449168	582328	163657
27	1245189	431290	118560
28	1096936	322900	84085
29	907547	230303	57543
30	776138	166547	43034
31	661170	122725	29974
32	559304	92580	22004
33	472590	69728	18559
34	410296	48374	12604
35	355220	37150	10343
36	299062	26907	7858
37	257638	20744	6657
38	229728	16330	5963
39	188708	13553	5898
40	161933	10936	4339
41	143133	8671	3972
42	117260	7728	3662
43	112954	6995	4027
44	86872	5724	2812
45	75744	4831	2495
46	64210	4594	2568
47	55867	4047	2749
48	48369	3633	1943
49	44559	3211	1766
50	35017	2912	1664
51	30886	2538	1927
52	28330	2338	1194
53	22403	2039	1143
54	20899	1919	1100
55	16360	1627	1175
56	15515	1507	916
57	12235	1299	689
58	10949	1246	740
59	9220	1064	775
60	7880	1009	512
61	6799	876	525
62	6092	845	510
63	5345	679	565
64	4654	666	370
65	4400	585	354
66	3484	546	348
67	2928	464	353
68	2468	492	252
69	2179	380	246
70	1945	389	237
71	1762	325	251
72	1499	333	186
73	1288	260	165
74	1119	278	158
75	1010	192	129
76	807	203	110
77	733	164	97
78	730	183	113
79	584	151	112
80	483	142	67
81	433	135	85
82	396	135	72
83	355	117	83
84	325	104	45
85	284	84	40
86	269	84	36
87	222	56	35
88	193	63	35
89	188	74	33
90	143	72	28
91	136	51	28
92	85	48	17
93	106	39	20
94	123	49	26
95	98	40	20
96	78	41	19
97	87	26	14
98	50	27	12
99	63	23	15
100	56	30	11
101	38	21	11
102	63	24	13
103	58	23	14
104	37	15	8
105	44	11	10
106	43	13	10
107	21	14	4
108	23	13	6
109	32	6	5
110	16	19	10
111	18	8	5
112	28	17	7
113	17	8	5
114	15	8	4
115	18	8	5
116	25	11	9
117	15	7	3
118	20	12	4
119	17	9	6
120	9	3	1
121	16	6	4
122	8	5	1
123	14	6	6
124	11	5	2
125	12	5	2
126	5	6	5
127	8	3	2
128	11	7	2
129	10	4	1
130	7	5	2
131	11	3	6
132	7	2	1
133	5	5	1
134	5	7	3
135	5	2	2
136	2	1	0
137	6	1	1
138	11	5	2
139	0	1	1
140	6	3	3
141	7	3	1
142	6	2	2
143	5	5	4
144	6	1	1
145	5	2	1
146	3	0	0
147	7	7	3
148	2	2	1
149	4	3	1
150	5	3	2
151	5	1	2
152	4	0	0
153	3	0	0
154	3	0	0
155	2	1	1
156	3	1	2
157	2	0	0
158	2	1	1
159	1	2	1
160	3	4	1
161	2	1	1
162	2	0	0
163	4	3	5
164	2	1	1
165	3	1	0
166	5	0	1
167	2	0	1
168	4	2	1
169	2	1	0
171	1	3	1
172	3	0	1
173	2	0	1
174	1	0	0
175	2	1	0
176	2	1	1
177	4	1	0
178	2	0	0
179	3	0	2
180	0	3	1
181	2	0	0
182	1	4	2
183	2	0	1
184	2	0	0
185	1	0	1
186	2	1	1
187	3	1	0
188	1	0	1
189	1	1	0
190	1	1	1
191	1	0	0
192	1	1	0
193	1	0	0
195	1	1	1
196	2	0	0
200	1	0	0
202	1	0	0
205	2	0	0
206	0	1	0
209	1	0	0
212	1	0	0
213	1	0	0
215	1	2	3
217	0	1	1
219	1	0	0
220	2	1	0
221	1	0	0
223	1	0	0
224	1	0	0
225	0	1	1
226	1	1	1
227	1	0	0
228	1	0	1
230	1	1	0
231	1	0	1
233	0	0	1
235	0	1	0
236	0	1	0
237	1	0	0
238	2	1	1
239	0	1	1
240	1	0	0
242	2	1	1
244	1	0	0
247	1	0	0
254	1	1	1
255	1	0	0
257	1	0	0
259	1	0	0
260	1	0	0
264	0	1	1
266	1	0	0
268	1	0	0
272	1	0	0
284	1	0	0
286	2	0	0
296	1	1	1
297	0	1	1
300	1	0	0
301	1	0	1
304	0	1	0
308	1	0	1
311	0	1	0
313	0	0	1
315	0	1	0
318	1	0	0
320	2	0	1
322	1	0	0
323	0	0	1
324	1	0	0
326	0	1	0
335	0	0	1
336	0	1	0
338	1	1	1
339	1	0	0
340	1	0	0
342	1	0	0
343	1	0	0
347	0	1	0
348	1	0	0
349	1	0	0
350	1	0	0
351	1	0	0
361	1	0	1
362	1	0	0
366	0	1	1
369	0	1	0
414	1	0	0
417	1	0	0
467	1	1	1
480	1	0	0
489	1	0	0
492	1	0	1
504	0	1	0
520	1	0	0
534	1	0	1
538	0	1	0
559	1	0	1
561	0	1	0
576	1	0	1
581	0	1	0
601	0	0	1
615	1	1	0
628	0	0	1
631	0	1	0
640	1	0	0
1095	0	1	1
1332	1	0	0
