# Supplementary material for: k-nonical space: sketching with reverse complements
Source: Bioinformatics. 2024 Oct 21;40(11):btae629. doi: 10.1093/bioinformatics/btae629 (PMC11549021; doi:10.1093/bioinformatics/btae629)
Supplement: btae629_Supplementary_Data [file btae629_supplementary_data.zip › Readme.txt]

Directory A4K15 contains the data for alphabet of size 4 and k-mers of length
15.

Each directory contains 2 subdirectories: the raw histogram data and PDF images
of these histogram.

A file name contains the following information: name of the method/set, eventual
parameter (for syncmer, value of t), and evemtually a repetition number (e.g.,
i1, i2, i3). Only the frac and syncmer methods, which are randomized, have
multiple repetitions.

For example "syncmer_0_set_i2" is for syncmer with t=0 and 2nd repetition.
"mykkeltveit_set" is the Mykkeltveit minimum decycling set method.

To each raw file correspond a PDF (with ".pdf" appended). The key is:
* s: straight set (i.e., the original method)
* c: canonicalized set
* u: the union method as proposed in the manuscript
