# Supplementary material for: k-nonical space: sketching with reverse complements
Source: Bioinformatics. 2024 Oct 21;40(11):btae629. doi: 10.1093/bioinformatics/btae629 (PMC11549021; doi:10.1093/bioinformatics/btae629)
Supplement: btae629_Supplementary_Data [file btae629_supplementary_data.zip › frac_set_i1]

gap	c	s	u
0	1	2	2
1	36283519	35858177	77324115
2	32859364	32525100	64736475
3	28767626	28939240	53260011
4	25561941	25590368	44268041
5	22457580	22706843	36942436
6	19980875	20173838	31185598
7	18039571	17952415	26307757
8	15869418	15921871	22071564
9	13876759	13937290	18197484
10	12474941	12450397	15450694
11	11146675	11148002	13122423
12	9978465	10001138	11105632
13	8769361	8780509	9290079
14	7803781	7839436	7858991
15	6976019	6976706	6449749
16	6176907	6166732	5444943
17	5508967	5454313	4489556
18	4945059	4908662	3885071
19	4368721	4376652	3260509
20	3950189	3838228	2713585
21	3440390	3438048	2268705
22	3073858	3077388	1946859
23	2697956	2694970	1621654
24	2367743	2387128	1364164
25	2157331	2140511	1143726
26	1891413	1895633	962394
27	1676925	1700431	810778
28	1506141	1502211	688097
29	1333151	1343013	579723
30	1201280	1198565	498669
31	1060903	1060984	416430
32	937154	943947	349024
33	838437	831000	296677
34	732040	745897	250054
35	656156	657648	209781
36	588025	580961	181948
37	522259	523297	150547
38	464290	459416	127216
39	412797	414830	106728
40	372625	373570	97209
41	326436	327872	76715
42	287227	290099	64589
43	253897	254542	57372
44	228938	225600	47627
45	202458	201463	39490
46	178872	182767	33535
47	158740	161540	28156
48	144021	143822	23698
49	126986	124741	20723
50	113183	113943	17587
51	99180	99067	14793
52	89607	89211	12668
53	80284	78199	10524
54	73265	71241	9815
55	62784	62628	7817
56	55057	55368	6535
57	49903	49617	5568
58	44057	43576	4834
59	42419	38513	4144
60	34568	34616	3452
61	30569	30415	2833
62	29243	28483	2511
63	24025	24093	2032
64	21670	21540	1784
65	19291	19527	1607
66	17096	17700	1332
67	15184	15045	1198
68	13432	13315	1039
69	11986	11889	798
70	10722	11105	745
71	9469	9455	587
72	8600	8682	580
73	7545	7458	446
74	6683	6744	392
75	6056	6105	440
76	5304	6193	251
77	4789	4722	264
78	4313	4200	203
79	3792	3697	177
80	3373	3334	160
81	2995	2884	154
82	2617	2588	110
83	2298	2337	107
84	2164	2080	99
85	1830	1837	84
86	1690	1702	67
87	1444	1447	56
88	1328	1402	62
89	1200	1168	42
90	1115	1094	45
91	880	918	42
92	845	895	31
93	834	771	36
94	676	661	30
95	608	603	17
96	573	558	21
97	456	475	18
98	451	420	19
99	359	364	14
100	352	384	22
101	320	309	11
102	274	267	11
103	257	238	5
104	208	241	7
105	199	198	5
106	167	209	6
107	160	158	11
108	145	136	6
109	127	137	8
110	111	128	7
111	107	112	5
112	94	106	6
113	76	97	3
114	87	92	4
115	68	76	7
116	67	62	5
117	61	65	1
118	47	53	4
119	40	67	1
120	40	39	2
121	38	41	2
122	40	42	4
123	33	32	0
124	33	23	4
125	28	28	3
126	27	21	1
127	31	23	1
128	28	25	5
129	18	20	2
130	15	26	3
131	15	19	1
132	14	16	0
133	14	17	1
134	16	13	1
135	9	10	0
136	4	15	2
137	3	5	1
138	10	9	3
139	6	6	0
140	8	6	1
141	1	9	0
142	3	4	0
143	13	8	4
144	6	10	0
145	4	10	0
146	9	5	2
147	5	9	1
148	7	6	1
149	9	4	1
150	6	9	3
151	3	15	3
152	4	3	1
153	2	5	1
154	2	5	1
155	4	0	0
156	5	6	1
157	5	5	1
158	4	3	1
159	3	1	1
160	6	3	1
161	5	3	1
162	2	7	2
163	3	2	1
164	1	2	1
165	4	4	0
166	5	4	0
167	2	1	0
168	4	0	0
169	5	1	2
170	3	3	1
171	4	0	2
172	2	0	0
173	2	5	2
174	2	4	0
175	3	3	0
176	5	0	0
177	5	3	1
178	3	1	2
179	2	2	0
180	7	2	1
181	1	3	0
182	0	3	1
183	1	2	1
184	3	2	0
185	3	3	1
186	0	1	0
187	0	4	1
189	3	1	0
190	2	0	0
191	1	0	0
192	2	0	0
193	1	1	0
195	2	1	1
196	1	1	0
197	2	0	0
198	1	0	0
199	1	3	1
201	1	0	0
202	3	0	0
203	2	1	1
204	3	3	0
205	2	1	0
206	0	1	0
207	3	1	1
208	1	3	0
209	1	0	0
210	0	1	0
212	1	2	0
213	1	0	0
214	0	1	0
215	0	1	0
216	0	1	0
217	1	1	0
218	1	0	0
219	2	0	0
220	0	1	0
221	2	2	1
222	0	1	0
223	1	0	0
224	1	1	1
225	1	4	1
227	0	2	0
228	2	1	0
229	1	0	0
230	1	0	0
231	2	0	1
232	1	0	0
233	0	2	0
234	3	0	0
235	1	0	0
236	1	1	0
237	1	1	0
238	0	1	0
241	0	0	1
242	1	1	0
244	2	1	0
245	0	1	0
246	0	2	0
249	1	1	1
250	0	1	0
251	0	2	0
253	1	0	0
254	0	1	0
255	2	1	0
256	0	1	0
257	0	1	0
259	0	1	0
260	0	1	0
263	1	0	0
264	1	1	1
265	1	1	0
266	1	1	0
267	1	0	0
268	1	0	0
270	1	0	0
272	2	1	0
275	1	0	0
276	0	1	0
277	1	0	0
285	1	0	0
286	1	0	0
288	1	1	0
290	0	1	0
291	1	0	0
293	1	0	0
295	0	1	0
296	0	1	0
299	0	1	1
300	1	0	0
306	0	1	0
310	1	1	0
311	1	0	0
317	1	0	0
323	0	1	0
335	0	2	1
337	1	0	0
342	0	2	0
349	0	1	0
351	1	1	0
353	1	1	0
354	2	0	0
355	0	1	0
360	0	2	0
362	1	1	1
370	1	0	0
371	0	1	0
372	0	1	1
374	1	0	0
376	1	0	0
381	1	0	0
390	2	0	0
394	0	1	0
396	1	1	1
404	1	0	0
413	1	0	1
417	0	1	0
430	0	2	0
437	0	1	0
447	0	1	0
450	1	0	0
454	0	1	0
469	1	0	0
472	0	1	0
473	0	1	0
475	1	0	0
486	1	0	0
488	1	0	0
503	1	0	0
514	1	0	1
515	1	1	0
521	0	1	0
529	0	1	0
542	0	1	0
547	1	1	1
549	1	0	0
575	1	1	0
597	1	0	1
602	0	1	0
607	1	0	0
625	0	0	1
626	0	1	0
633	1	0	0
676	0	1	0
691	0	1	0
