# Supplementary material for: k-nonical space: sketching with reverse complements
Source: Bioinformatics. 2024 Oct 21;40(11):btae629. doi: 10.1093/bioinformatics/btae629 (PMC11549021; doi:10.1093/bioinformatics/btae629)
Supplement: btae629_Supplementary_Data [file btae629_supplementary_data.zip › syncmer_7_set_i2]

gap	c	s	u
1	13487933	1	36341346
2	32757861	28894277	66444444
3	29751522	27255122	57564649
4	26440217	22450577	46942944
5	23292425	19332943	39772265
6	19999499	16287349	32966531
7	19133881	13864734	29779798
8	23020263	31105091	36251968
9	20595375	28630104	30021435
10	17737742	24623177	23186114
11	14947475	20430275	17562722
12	13146356	17348990	13775738
13	10922368	14249855	10356465
14	9464385	12334412	8140824
15	8106997	10575024	6142098
16	6994146	8581713	4562951
17	5966648	6607594	3310444
18	5023486	5123999	2435162
19	4328407	3991875	1756875
20	3645783	3128905	1264173
21	3136186	2407418	916333
22	2648872	1865143	649965
23	2240416	1370316	465224
24	1971606	1029773	322168
25	1618739	757071	230786
26	1403383	571886	161315
27	1169831	412927	110663
28	1021256	317446	82082
29	855749	221313	55496
30	723491	166460	40182
31	643635	119625	31262
32	528549	86345	22506
33	444493	65660	17305
34	392244	47140	13047
35	323386	35951	10643
36	280207	26058	8672
37	239005	19362	7308
38	206242	15257	6399
39	172914	12350	5821
40	155146	10187	5172
41	130862	8176	4625
42	115233	7171	4271
43	95672	6076	4050
44	82233	5529	3780
45	68763	4788	3389
46	58541	4426	3050
47	51612	3916	2721
48	42409	3561	2539
49	38837	2959	2119
50	31484	2873	2013
51	27067	2579	1804
52	23999	2368	1616
53	20008	2166	1458
54	17760	1941	1259
55	15247	1649	1091
56	13506	1460	1040
57	11134	1309	802
58	9447	1268	862
59	8467	1038	661
60	7343	1015	679
61	6936	884	590
62	5275	813	496
63	5569	693	427
64	4177	634	462
65	4561	610	420
66	3086	531	383
67	2639	441	285
68	2314	465	324
69	2030	391	261
70	1779	365	264
71	1555	329	205
72	1374	317	235
73	1157	288	184
74	1007	228	188
75	998	238	156
76	886	231	179
77	719	162	127
78	615	168	124
79	610	179	127
80	514	141	105
81	490	134	104
82	380	110	76
83	814	119	86
84	306	100	68
85	259	94	61
86	243	88	60
87	251	78	49
88	212	76	59
89	200	68	50
90	182	60	35
91	174	58	31
92	153	52	35
93	151	55	30
94	139	39	36
95	126	44	30
96	110	47	33
97	100	37	20
98	99	36	23
99	77	28	17
100	84	39	24
101	75	35	20
102	72	26	20
103	58	18	7
104	57	23	13
105	61	13	13
106	48	23	19
107	40	8	3
108	40	11	5
109	53	26	17
110	32	16	10
111	39	9	7
112	43	13	12
113	40	16	5
114	29	13	8
115	30	8	6
116	30	11	6
117	33	14	11
118	31	11	8
119	29	8	5
120	31	10	5
121	22	10	6
122	26	6	7
123	28	5	6
124	28	7	5
125	25	7	6
126	25	6	6
127	27	2	2
128	16	8	3
129	18	11	7
130	12	3	0
131	13	6	3
132	22	10	5
133	14	2	3
134	11	3	3
135	12	7	3
136	7	5	2
137	12	5	5
138	9	4	2
139	9	2	3
140	4	6	3
141	10	4	2
142	3	2	0
143	10	2	1
144	13	4	4
145	4	2	1
146	10	1	1
147	12	2	2
148	11	2	3
149	10	3	3
150	8	2	0
151	4	1	1
152	8	3	2
153	5	2	0
154	3	0	0
155	3	0	0
156	1	1	0
157	3	0	2
158	3	4	3
159	4	1	0
160	6	3	2
161	3	0	1
162	13	4	3
163	1	3	3
164	5	3	3
165	6	1	0
166	5	0	0
167	4	1	1
168	3	1	1
169	3	1	0
172	2	1	2
173	1	0	0
174	3	2	1
175	1	1	0
176	2	1	2
177	4	1	0
178	4	0	0
179	4	0	1
180	2	1	0
181	0	1	1
182	5	0	0
183	1	0	0
184	2	1	4
185	3	1	1
186	5	1	1
187	2	3	1
188	3	1	1
189	1	1	0
191	2	0	0
192	2	0	0
193	2	2	1
194	3	1	1
195	2	0	0
196	1	0	0
197	3	0	0
198	2	1	1
199	2	0	0
200	0	1	1
201	1	0	0
203	1	0	0
205	1	0	0
207	2	0	0
208	1	1	1
210	2	0	1
212	0	1	1
213	0	0	1
214	1	0	0
215	1	0	0
216	2	1	1
217	1	1	0
218	1	0	1
219	1	0	0
221	4	1	0
224	2	0	0
225	2	0	0
226	1	0	0
228	1	1	1
230	2	1	2
231	0	1	0
232	1	0	1
233	1	0	0
234	1	0	0
235	2	0	1
236	1	0	0
237	3	0	0
238	3	1	1
240	1	0	0
241	0	1	1
242	0	1	0
243	0	1	0
244	1	0	0
245	1	0	1
246	2	1	0
247	1	0	0
250	0	1	0
251	1	0	0
252	1	0	0
253	1	0	0
256	1	0	0
260	1	0	0
262	1	0	1
266	0	1	0
269	1	0	0
273	1	0	0
274	1	0	0
275	1	0	0
279	0	0	1
284	1	0	0
288	1	0	0
290	1	0	0
292	0	1	0
293	1	0	1
294	2	0	0
296	0	1	0
299	2	0	0
300	1	0	1
304	0	1	1
307	2	0	0
310	0	1	0
311	1	0	0
312	1	0	0
313	1	0	0
314	1	0	1
317	2	0	1
320	1	0	0
321	0	1	0
322	1	0	0
323	1	0	0
326	2	0	1
327	0	1	0
330	1	0	0
331	1	0	0
334	1	1	0
337	1	1	1
339	1	0	1
346	0	1	0
354	1	0	0
361	3	1	2
366	0	1	0
374	1	0	0
377	1	0	0
394	1	0	0
411	1	0	0
412	1	0	0
420	1	0	0
432	1	0	0
452	1	0	0
458	1	0	0
466	0	1	1
470	1	0	0
494	1	1	1
530	0	1	1
538	1	0	0
552	1	1	1
564	1	0	0
597	1	0	1
598	0	1	0
623	1	0	0
627	0	1	1
633	1	0	0
1101	0	1	1
1105	1	0	0
