# Supplementary material for: k-nonical space: sketching with reverse complements
Source: Bioinformatics. 2024 Oct 21;40(11):btae629. doi: 10.1093/bioinformatics/btae629 (PMC11549021; doi:10.1093/bioinformatics/btae629)
Supplement: btae629_Supplementary_Data [file btae629_supplementary_data.zip › syncmer_7_set_i1]

gap	c	s	u
0	2	0	2
1	12835856	3	34909998
2	31546240	29967699	65782989
3	28874852	26853895	57301045
4	25144781	22499964	47209112
5	23251441	19256856	40356847
6	20186934	15983999	33615258
7	18020919	14406322	28478923
8	22873400	31912345	36687587
9	20260599	28745613	29949384
10	16939618	23886910	22661772
11	14522986	19926875	17566046
12	12775659	17066158	13597572
13	10891534	14221969	10357603
14	9480211	12529180	8271290
15	8300017	10805458	6402536
16	7125516	8399312	4598259
17	5974763	6584014	3354965
18	5078129	5134948	2412678
19	4527771	4043950	1786322
20	3710331	3141110	1272019
21	3218127	2435407	932419
22	2674522	1859766	675634
23	2341009	1402449	480298
24	1980217	1027558	330909
25	1682716	773622	237640
26	1474105	588463	178132
27	1215408	422960	113310
28	1062162	314887	85168
29	904480	228977	56655
30	777474	163673	43418
31	666196	120743	29756
32	557349	86757	22105
33	489483	63650	16505
34	416378	48162	12825
35	349600	36373	10187
36	306831	29124	8680
37	271758	19119	7189
38	224084	14951	5988
39	194546	11595	5139
40	172319	9771	5094
41	141127	7862	4431
42	122788	6780	3737
43	106226	5881	3453
44	100808	6045	3228
45	77962	4447	3026
46	68520	3986	2566
47	59283	3532	2358
48	50702	3236	2126
49	42094	2894	2022
50	37081	2575	1672
51	30061	2285	1542
52	26808	2114	1362
53	24260	1828	1299
54	19772	1718	1129
55	17404	1513	1029
56	14637	1412	887
57	12882	1200	796
58	10617	1048	662
59	9583	951	645
60	8258	875	565
61	6837	759	601
62	5985	710	459
63	5159	615	453
64	4454	622	402
65	3769	551	406
66	3401	539	385
67	2925	402	266
68	2418	375	287
69	2257	326	227
70	1939	356	243
71	1737	254	210
72	1449	298	213
73	1288	241	202
74	1095	246	151
75	979	203	147
76	884	200	125
77	741	172	113
78	703	170	101
79	629	153	100
80	507	128	71
81	440	133	93
82	415	115	63
83	344	97	67
84	308	99	75
85	298	103	68
86	258	87	59
87	210	74	40
88	208	60	32
89	173	54	37
90	165	67	50
91	145	50	33
92	143	41	21
93	105	37	29
94	100	39	9
95	86	29	18
96	90	46	24
97	78	29	17
98	65	19	12
99	74	26	17
100	71	32	12
101	57	16	17
102	59	11	8
103	48	23	13
104	44	18	10
105	42	16	11
106	34	10	10
107	34	10	8
108	37	17	12
109	28	18	9
110	28	18	11
111	21	13	10
112	27	14	8
113	23	7	5
114	27	4	0
115	47	10	7
116	26	6	6
117	18	10	8
118	17	8	5
119	19	5	3
120	16	5	5
121	15	2	3
122	12	7	4
123	13	8	4
124	16	3	4
125	14	3	3
126	23	9	8
127	15	5	3
128	10	9	7
129	10	6	1
130	15	6	2
131	13	6	5
132	12	6	3
133	5	2	0
134	9	3	3
135	10	3	1
136	8	3	2
137	4	2	1
138	5	2	2
139	9	3	2
140	4	3	1
141	5	4	1
142	3	2	3
143	8	2	5
144	6	3	2
145	9	4	3
146	4	2	2
147	5	3	2
148	3	1	0
149	10	0	0
150	6	3	3
151	4	0	0
152	5	2	1
153	1	0	0
154	7	3	2
155	8	3	3
156	1	0	0
157	1	1	1
158	3	2	0
159	6	0	0
160	3	1	1
161	1	0	0
162	6	0	2
163	4	1	1
164	2	1	0
165	3	0	1
166	6	1	0
167	1	0	0
168	5	4	5
169	2	4	1
170	2	0	0
171	5	1	0
172	3	0	0
173	3	0	0
174	2	2	2
175	0	1	0
176	1	1	1
177	2	0	0
178	0	1	2
179	2	0	1
180	0	1	0
181	2	0	0
182	3	0	0
183	5	1	2
184	2	0	1
185	1	1	0
186	0	3	0
187	3	0	1
188	2	1	1
189	1	1	1
190	2	0	0
191	0	1	0
193	1	0	0
195	1	0	0
196	1	1	1
200	3	1	1
201	3	0	0
206	2	0	1
209	0	1	0
210	1	0	0
211	0	1	1
213	1	0	2
214	2	0	2
215	2	2	1
217	1	0	0
218	0	1	0
220	1	1	0
221	1	0	0
223	1	0	0
226	3	0	1
230	2	1	1
231	1	0	0
235	0	1	1
236	0	1	1
238	1	0	0
239	0	1	1
240	3	0	0
242	0	1	0
243	1	0	0
253	2	0	1
254	0	1	0
255	2	0	1
256	1	0	0
257	1	0	0
271	1	0	0
273	2	0	0
280	1	0	1
281	0	1	0
286	1	0	0
287	1	0	0
294	1	1	0
295	1	0	0
296	0	1	1
306	0	0	1
309	2	0	0
310	0	1	0
311	1	0	1
313	1	0	0
314	1	0	0
316	0	1	0
320	1	0	1
323	0	1	0
324	1	1	1
325	2	0	2
327	1	0	0
328	0	2	0
329	1	0	0
336	1	0	0
342	2	0	1
344	0	1	0
346	1	0	0
363	1	0	1
368	1	1	1
369	0	1	0
391	1	0	0
427	0	0	1
431	1	0	0
432	0	1	0
474	1	1	1
477	1	0	0
510	0	1	1
529	1	0	1
532	0	1	0
534	1	0	0
542	1	0	0
549	0	0	1
552	0	1	0
557	1	0	0
571	1	1	1
598	0	0	1
607	1	0	0
610	0	1	0
624	0	0	1
625	0	1	0
638	1	0	0
647	1	0	0
1097	1	0	1
1311	0	1	0
