# Supplementary material for: k-nonical space: sketching with reverse complements
Source: Bioinformatics. 2024 Oct 21;40(11):btae629. doi: 10.1093/bioinformatics/btae629 (PMC11549021; doi:10.1093/bioinformatics/btae629)
Supplement: btae629_Supplementary_Data [file btae629_supplementary_data.zip › mykkeltveit_set]

gap	c	s	u
1	10240517	2192521	13675097
2	9088832	1996352	11540497
3	11550834	1273189	14875269
4	16722171	1766533	21306743
5	25367959	1958599	31626822
6	36681814	2643514	44160800
7	40230628	3839728	47860643
8	34523116	5894424	41089709
9	24169511	8736325	28985500
10	16595191	12183992	19619373
11	12976979	15443138	14397011
12	10796178	17308683	11115505
13	8769464	16967473	9055296
14	7246377	14934478	7720529
15	6681530	12244740	6874013
16	5355884	11139851	5187605
17	4451858	10186472	4006440
18	3822704	9208762	3231308
19	3520750	8270025	2825043
20	3237159	7172032	2425006
21	2845606	6035843	2039027
22	2498369	5036347	1708573
23	2136271	4231308	1397945
24	1831531	3571110	1156406
25	1564099	2878677	969705
26	1334872	2340630	815591
27	1182916	1879205	691102
28	1044649	1505454	574443
29	909758	1196206	475014
30	770090	921726	376120
31	652595	721064	305040
32	563358	560017	244306
33	475347	420086	192835
34	402123	318551	150878
35	343340	238826	116181
36	293587	177837	86940
37	253060	138514	65839
38	221661	104153	51842
39	199807	85054	41940
40	188757	56025	30157
41	159491	38691	20852
42	137982	30010	17523
43	113883	20392	11587
44	96205	15704	9564
45	80602	9977	5846
46	66348	7034	4098
47	57156	4888	2806
48	49532	3566	2171
49	42658	2356	1458
50	37189	1704	1082
51	33450	1130	725
52	31185	791	495
53	27610	586	371
54	22986	360	241
55	18589	259	170
56	15851	183	122
57	13529	132	91
58	11960	92	58
59	9844	52	35
60	8532	34	21
61	7278	20	12
62	6238	19	13
63	5497	8	6
64	4586	3	2
65	4127	3	3
66	3475	1	0
67	3070	0	0
68	2646	1	1
69	2208	0	0
70	1971	1	1
71	1648	0	0
72	1398	1	1
73	1238	0	0
74	1089	0	0
75	920	0	0
76	755	0	0
77	645	1	1
78	602	0	0
79	492	0	0
80	458	0	0
81	344	0	0
82	335	0	0
83	274	0	0
84	258	0	0
85	213	0	0
86	176	0	0
87	175	0	0
88	145	0	0
89	130	0	0
90	120	0	0
91	97	0	0
92	79	0	0
93	72	0	0
94	63	0	0
95	56	0	0
96	47	0	0
97	35	0	0
98	36	0	0
99	37	0	0
100	34	0	0
101	35	0	0
102	26	0	0
103	22	0	0
104	16	0	0
105	21	0	0
106	10	0	0
107	13	0	0
108	8	0	0
109	10	0	0
110	11	0	0
111	3	0	0
112	11	0	0
113	4	0	0
114	7	0	0
115	9	0	0
116	5	0	0
117	2	0	0
118	3	0	0
119	4	0	0
120	6	0	0
121	2	0	0
122	3	0	0
123	2	0	0
124	2	0	0
125	2	0	0
126	1	0	0
127	2	0	0
128	1	0	0
129	1	0	0
131	2	0	0
132	1	0	0
133	2	0	0
134	4	0	0
135	2	0	0
137	3	0	0
138	3	0	0
139	1	0	0
140	1	0	0
141	3	0	0
142	3	0	0
143	1	0	0
144	1	0	0
145	1	0	0
146	2	0	0
147	1	0	0
149	5	0	0
150	1	0	0
152	3	0	0
153	3	0	0
154	2	0	0
155	1	0	0
156	1	0	0
157	1	0	0
158	1	0	0
160	1	0	0
165	1	0	0
166	1	0	0
167	1	0	0
168	1	0	0
170	1	0	0
172	1	0	0
173	2	0	0
174	2	0	0
176	1	0	0
178	3	0	0
179	1	0	0
181	1	0	0
183	1	0	0
184	1	0	0
186	1	0	0
190	1	0	0
195	1	0	0
196	1	0	0
200	1	0	0
205	1	0	0
207	1	0	0
208	1	0	0
209	2	0	0
214	1	0	0
215	1	0	0
219	1	0	0
221	1	0	0
246	2	0	0
247	1	0	0
249	1	0	0
256	1	0	0
282	1	0	0
319	1	0	0
335	1	0	0
348	1	0	0
360	1	0	0
375	1	0	0
434	1	0	0
