# Supplementary material for: k-nonical space: sketching with reverse complements
Source: Bioinformatics. 2024 Oct 21;40(11):btae629. doi: 10.1093/bioinformatics/btae629 (PMC11549021; doi:10.1093/bioinformatics/btae629)
Supplement: btae629_Supplementary_Data [file btae629_supplementary_data.zip › syncmer_0_set_i3]

gap	c	s	u
0	2	2	3
1	36111323	34703315	75672667
2	30019754	29474280	60974454
3	26084091	22810681	48478790
4	22749120	19546159	40945200
5	19972936	16439703	34050823
6	17955465	13821001	29489566
7	16149617	12465212	25794276
8	14856838	10933802	22683183
9	20295041	27678369	31691704
10	16630372	23020418	23355470
11	14603879	19651329	18462744
12	12737473	16657975	14468120
13	11393892	14423043	11759962
14	9372651	12207456	9145465
15	8261227	10577952	7157093
16	7584150	9388539	5823249
17	6348211	8101123	4496360
18	5373405	6364143	3286284
19	4673974	5183995	2525318
20	4057436	4117338	1885702
21	3423748	3281796	1394692
22	2914906	2612761	1007265
23	2540903	2075583	749791
24	2199965	1659010	568440
25	1901074	1257412	397483
26	1623332	973391	294417
27	1411702	727207	205871
28	1193189	562211	145576
29	1057892	432709	106932
30	903701	323250	74576
31	772500	244387	53286
32	649815	177302	36903
33	559702	131866	24877
34	473128	96387	17378
35	408451	71571	12017
36	352359	52689	8296
37	313150	39906	6717
38	267278	27524	3838
39	227004	19884	2540
40	196603	14123	1806
41	164920	10070	1169
42	145837	7250	863
43	126167	5118	523
44	109668	3575	356
45	93122	2552	235
46	77126	1972	163
47	72147	1264	101
48	58723	859	72
49	49043	589	35
50	44271	410	37
51	37129	291	20
52	34494	214	23
53	27176	149	10
54	23399	87	3
55	20587	74	5
56	17542	51	1
57	14930	27	1
58	13859	31	0
59	12132	19	1
60	9855	9	0
61	8249	2	0
62	7138	7	0
63	6201	2	0
64	5362	2	0
65	4346	0	0
66	3879	2	0
67	3371	0	0
68	2884	0	0
69	2525	1	0
70	2272	1	0
71	1887	0	0
72	1591	0	0
73	1343	0	0
74	1216	0	0
75	1071	0	0
76	892	0	0
77	710	0	0
78	653	0	0
79	581	0	0
80	507	0	0
81	428	0	0
82	397	0	0
83	317	0	0
84	279	0	0
85	286	0	0
86	233	0	0
87	187	0	0
88	152	0	0
89	145	0	0
90	102	0	0
91	95	0	0
92	99	0	0
93	72	0	0
94	53	0	0
95	61	0	0
96	60	0	0
97	49	0	0
98	47	0	0
99	43	0	0
100	28	0	0
101	33	0	0
102	21	0	0
103	25	0	0
104	27	0	0
105	17	0	0
106	14	0	0
107	13	0	0
108	17	0	0
109	15	0	0
110	9	0	0
111	11	0	0
112	13	0	0
113	7	0	0
114	9	0	0
115	8	0	0
116	6	0	0
117	5	0	0
118	5	0	0
119	3	0	0
120	5	0	0
121	2	0	0
122	4	0	0
123	3	0	0
124	6	0	0
125	7	0	0
126	3	0	0
127	2	0	0
128	1	0	0
129	4	0	0
130	2	0	0
131	5	0	0
132	2	0	0
133	1	0	0
134	3	0	0
135	1	0	0
136	4	0	0
137	1	0	0
138	2	0	0
139	1	0	0
140	1	0	0
141	1	0	0
142	4	0	0
143	2	0	0
144	2	0	0
145	3	0	0
147	3	0	0
148	5	0	0
149	3	0	0
150	1	0	0
153	2	0	0
154	2	0	0
155	2	0	0
156	3	0	0
157	2	0	0
159	1	0	0
160	1	0	0
161	1	0	0
162	1	0	0
167	2	0	0
169	2	0	0
170	1	0	0
171	2	0	0
172	2	0	0
174	1	0	0
175	2	0	0
176	2	0	0
179	2	0	0
180	1	0	0
181	3	0	0
183	2	0	0
186	1	0	0
188	1	0	0
189	2	0	0
190	1	0	0
192	2	0	0
197	1	0	0
198	1	0	0
200	1	0	0
204	1	0	0
207	2	0	0
209	1	0	0
213	1	0	0
214	1	0	0
216	1	0	0
217	2	0	0
218	3	0	0
220	1	0	0
223	2	0	0
224	1	0	0
225	2	0	0
227	1	0	0
228	2	0	0
229	1	0	0
230	1	0	0
232	1	0	0
234	1	0	0
239	1	0	0
240	1	0	0
242	1	0	0
253	1	0	0
263	1	0	0
282	1	0	0
283	1	0	0
293	1	0	0
294	1	0	0
311	1	0	0
326	1	0	0
329	1	0	0
335	1	0	0
336	1	0	0
338	1	0	0
343	1	0	0
348	1	0	0
356	1	0	0
360	1	0	0
364	1	0	0
365	1	0	0
368	1	0	0
394	1	0	0
435	1	0	0
445	1	0	0
465	1	0	0
484	1	0	0
485	1	0	0
491	1	0	0
527	1	0	0
560	1	0	0
595	1	0	0
616	1	0	0
669	1	0	0
685	1	0	0
1105	1	0	0
