# Supplementary material for: k-nonical space: sketching with reverse complements
Source: Bioinformatics. 2024 Oct 21;40(11):btae629. doi: 10.1093/bioinformatics/btae629 (PMC11549021; doi:10.1093/bioinformatics/btae629)
Supplement: btae629_Supplementary_Data [file btae629_supplementary_data.zip › syncmer_15_set_i2]

gap	c	s	u
0	3	2	3
1	3813035	1	10155536
2	9456516	9158542	20576720
3	8973344	8706631	18886263
4	8301115	7814642	16893096
5	7783997	7091307	15192187
6	7184819	6385311	13751568
7	6592276	5794617	12334399
8	6191574	5286977	11284825
9	5769538	4846702	10236933
10	5508797	4526043	9558650
11	5245865	4187378	8847694
12	4910627	3861323	8094826
13	4649756	3585332	7511634
14	4415583	3412587	6970791
15	4178836	3113634	6448805
16	5784406	8196157	9456584
17	5412386	7890945	8490873
18	5008488	7199828	7491332
19	4613776	6489299	6499681
20	4290093	5915956	5723148
21	3962514	5418431	5025458
22	3710112	4935259	4420471
23	3398963	4526238	3859386
24	3188519	4193896	3436745
25	2951586	3869308	3010542
26	2722911	3563600	2653340
27	2524567	3289474	2323922
28	2382339	3076891	2077358
29	2195343	2848130	1820865
30	2057287	2642090	1616213
31	1915216	2460271	1400976
32	1771039	2198362	1205783
33	1612140	1937601	1012507
34	1495986	1723846	865034
35	1405867	1515787	742295
36	1281905	1348673	632413
37	1188980	1189249	539795
38	1091027	1061046	456605
39	1004322	941044	388330
40	946618	827881	329907
41	863961	728409	282547
42	802775	647466	239013
43	735152	570930	201537
44	685609	501101	176191
45	631466	437407	146871
46	583951	382885	121896
47	545883	327074	102184
48	499422	288233	83672
49	466113	249892	70849
50	425887	212321	60011
51	394584	182160	49716
52	367048	158985	41826
53	336913	136011	34316
54	312955	118037	28774
55	292461	100260	23590
56	269547	85924	19039
57	246550	73601	16257
58	228199	62494	13224
59	214379	57568	12119
60	198406	46001	9044
61	185014	38505	7339
62	168074	33265	6182
63	153736	27746	5143
64	145951	23806	4467
65	131545	21270	3435
66	122025	17144	2884
67	111850	14358	2361
68	105124	12227	1948
69	96484	10448	1825
70	90147	8663	1359
71	83103	7340	1032
72	76563	6175	872
73	71589	4943	727
74	67734	4342	718
75	62611	3692	559
76	56495	3256	458
77	53002	2501	370
78	49609	2150	303
79	44708	2223	268
80	41896	1718	245
81	37873	1651	195
82	36236	1069	154
83	32279	857	137
84	30404	754	117
85	28164	637	95
86	25870	552	105
87	24076	440	73
88	22554	405	55
89	22246	336	48
90	19232	275	38
91	17617	240	39
92	15977	205	34
93	14677	185	50
94	13621	149	26
95	12683	128	28
96	11873	117	24
97	10883	94	20
98	10142	95	25
99	9247	57	16
100	8905	66	13
101	7932	59	12
102	7404	46	15
103	6961	36	5
104	6205	32	9
105	5829	37	15
106	5403	22	6
107	4919	19	7
108	4732	25	7
109	4170	26	10
110	3892	22	9
111	3669	16	9
112	3381	19	10
113	3019	8	4
114	2837	5	3
115	2656	15	6
116	2479	12	10
117	2323	9	6
118	2134	6	6
119	2011	6	1
120	1894	8	4
121	1762	12	4
122	1566	9	6
123	1428	4	4
124	1355	11	5
125	1216	8	7
126	1141	4	6
127	1045	6	1
128	1017	6	2
129	957	9	5
130	826	4	1
131	742	4	2
132	736	2	1
133	619	3	1
134	640	2	1
135	579	4	2
136	550	4	1
137	463	3	3
138	494	5	1
139	444	5	5
140	377	3	4
141	368	0	0
142	352	4	0
143	341	3	2
144	316	2	1
145	265	3	1
146	242	2	2
147	255	3	1
148	199	2	1
149	208	3	2
150	183	1	0
151	171	3	2
152	169	3	0
153	166	1	1
154	131	1	2
155	122	1	1
156	100	1	0
157	111	2	1
158	118	2	2
159	80	1	2
160	104	1	0
161	64	1	2
162	75	0	1
163	60	1	1
164	62	0	1
165	57	1	0
166	56	3	3
167	57	0	0
168	46	1	1
169	43	1	0
170	54	1	0
171	35	0	0
172	48	2	1
173	33	1	0
174	40	2	1
175	33	0	1
176	32	1	1
177	28	0	0
178	28	1	2
179	26	2	1
180	25	0	1
181	14	1	1
182	23	1	0
183	26	1	0
184	21	0	0
185	11	0	0
186	8	2	2
187	16	1	0
188	8	0	0
189	11	1	0
190	10	0	2
191	17	1	0
192	8	1	0
193	11	1	1
194	9	0	1
195	12	0	1
196	7	0	0
197	7	1	0
198	6	0	0
199	6	1	0
200	9	1	1
201	10	0	0
202	4	2	1
203	6	0	0
204	4	0	0
205	3	0	0
206	7	2	1
207	4	1	0
208	5	0	0
209	4	0	0
210	3	0	0
211	4	1	0
212	4	0	0
213	3	0	0
214	4	1	1
215	4	1	1
216	2	0	1
217	6	0	1
218	6	1	0
219	2	0	0
220	3	0	0
221	4	0	0
222	2	1	1
224	3	1	1
225	4	1	1
226	4	1	2
227	2	0	0
228	0	2	0
229	3	0	1
230	6	2	1
231	5	1	0
232	3	0	0
233	1	0	0
234	3	1	0
235	2	1	0
236	3	0	0
237	2	1	1
238	2	0	0
239	1	0	0
241	2	0	0
242	5	2	2
243	3	0	0
244	1	0	1
247	1	0	0
248	2	0	0
249	2	1	0
250	0	1	1
251	1	0	0
252	2	0	0
254	0	1	0
255	1	0	0
256	1	1	0
258	2	0	0
259	1	0	0
260	1	0	0
261	1	0	0
262	1	0	0
266	2	0	0
267	1	0	0
271	2	0	0
273	3	0	0
274	1	0	0
275	0	1	0
276	1	0	0
278	1	0	0
280	5	0	0
281	2	1	1
282	2	0	0
283	1	0	2
286	2	0	0
287	2	0	0
289	1	0	0
291	0	1	1
292	3	0	0
293	2	0	0
295	2	0	0
296	1	0	0
297	2	0	0
298	1	0	0
299	2	0	0
300	2	0	1
303	2	0	0
305	0	0	1
308	3	0	0
309	1	1	1
311	1	0	0
312	1	2	1
315	4	1	0
316	1	0	0
317	1	0	0
319	2	0	0
320	4	0	0
322	1	0	0
323	0	2	0
325	1	0	0
326	1	0	1
327	1	0	0
328	1	0	0
329	2	0	0
331	2	0	0
336	1	0	0
337	1	0	0
338	1	0	0
339	0	2	1
344	2	0	0
345	0	0	1
347	1	0	0
348	1	0	0
349	1	0	0
350	3	0	0
351	1	0	0
354	1	0	1
358	1	1	1
360	0	1	1
363	0	1	0
366	2	0	0
371	1	1	1
376	1	0	0
377	1	0	0
378	1	1	1
379	0	1	1
388	0	1	0
389	1	0	0
393	1	0	0
395	1	0	0
401	1	0	0
406	1	0	0
407	1	1	1
411	1	0	0
413	1	0	0
415	1	0	0
417	1	0	0
418	1	0	0
419	1	0	0
425	1	0	0
431	1	0	0
432	1	0	0
433	1	0	0
438	1	0	0
439	1	0	0
441	1	0	0
442	1	0	0
447	1	0	0
461	1	1	1
467	2	0	0
468	1	1	1
470	1	0	0
475	2	0	0
478	1	0	0
493	1	0	0
495	1	0	0
500	1	0	0
506	1	0	0
510	0	0	1
513	0	1	0
522	1	1	1
525	1	0	0
527	1	0	0
533	1	0	0
535	1	0	0
536	1	0	0
542	1	0	0
543	0	1	1
556	0	0	1
567	1	0	0
570	1	0	0
572	1	0	0
579	0	1	0
588	0	1	1
593	1	0	0
598	1	0	0
609	1	0	0
612	1	0	0
613	0	0	1
614	1	0	0
625	0	1	0
627	1	0	0
634	1	0	0
646	1	0	0
658	1	0	0
702	1	0	0
802	1	0	0
828	1	0	0
1106	1	1	1
1107	1	0	0
1160	1	0	0
